# Supplementary material for: Meta-Analysis of Transcriptome Data Detected New Potential Players in Response to Dioxin Exposure in Humans
Source: Int J Mol Sci. 2020 Oct 23;21(21):7858. doi: 10.3390/ijms21217858 (PMC7672605; doi:10.3390/ijms21217858)
Supplement: Supplementary file 1 [file ijms-21-07858-s001.zip]

Archive with 10 entries (10 files):
- Supplementary Figure S1.pptx
- Supplementary Figure S2.pptx
- Supplementary Figure S3.pptx
- Supplementary Table S1.xlsx
- Supplementary Table S2.xlsx
- Supplementary Table S3.docx
- Supplementary Table S4.xlsx
- Supplementary Table S5.docx
- Supplementary Table S6.xlsx
- Supplementary Table S7.xlsx
