# Supplementary material for: Meta-Analysis of Transcriptome Data Detected New Potential Players in Response to Dioxin Exposure in Humans
Source: Int J Mol Sci. 2020 Oct 23;21(21):7858. doi: 10.3390/ijms21217858 (PMC7672605; doi:10.3390/ijms21217858)
Supplement: Supplementary file 1 [file ijms-21-07858-s001.zip › Supplementary Table S1.xlsx]

## Sheet: Sheet1
Supplementary Table 1. The list of robust dioxin-responsive genes expressed in at least four of twenty gene expression studies. The column “Up” shows the number of the studies in which the gene was activated, the column “Down” - was repressed.
GeneID	Up	Down
ABCC4	5	0
ABCG2	7	1
ABHD8	4	0
ABLIM3	4	0
ACER3	4	0
ACVR1	4	0
ADAM12	5	3
ADGRF4	4	0
ADM	6	2
ADORA2B	5	1
ADRA2A	4	0
AGAP1	4	1
AHRR	15	0
AJUBA	6	1
AKAP1	5	1
AKAP12	4	0
AKR1B1	4	0
ALDH18A1	4	2
ALDH1A1	5	1
ALDH1A3	15	0
ALDH3A1	6	0
ALDH3A2	4	1
ALS2CL	4	1
ANKRD10	4	1
ANKRD13C	4	0
ANKRD29	4	0
ANPEP	4	2
ANXA11	5	0
APCDD1	5	0
APOE	4	1
APOL6	4	0
ARL4C	8	4
ARRDC3	4	2
ARTN	4	2
ASCC2	4	2
ASIC1	4	0
ASS1	5	1
ATF3	5	0
ATOH8	4	0
ATP1B1	4	3
ATP9A	4	1
ATXN1	7	0
B2M	5	1
B4GALNT1	5	0
BAZ1A	4	1
BCL2L11	4	2
BDKRB2	5	1
BEND6	4	1
BMF	8	0
BST2	5	0
C12orf45	4	2
C12orf49	4	1
C17orf58	4	0
C1QL1	5	0
C1R	5	0
C1S	6	0
C3	5	1
CA11	4	0
CA12	5	0
CA8	9	0
CA9	4	0
CABLES1	7	1
CASP1	4	0
CCDC88B	4	0
CCL2	5	1
CCNG1	5	1
CD109	6	0
CD14	4	0
CD163L1	4	0
CD44	4	3
CD47	6	0
CDC25B	5	1
CDC37L1	5	0
CDC42EP3	5	1
CDCP1	4	1
CDK6	4	3
CDKN1A	5	0
CDKN1C	4	0
CDON	4	1
CEBPD	8	0
CHD7	4	0
CHGA	5	0
CHMP1B	4	0
CIRBP	4	2
CLDN11	4	2
CLMN	5	1
CLMP	4	1
COL1A1	4	1
COL23A1	5	0
COL5A3	4	1
COL6A2	4	0
COL9A2	4	1
COLEC12	4	0
COPG2	4	0
CPEB4	5	1
CREG2	5	0
CRISPLD2	6	0
CSK	9	2
CTR9	4	0
CTSZ	5	0
CXCL8	5	1
CYB561A3	4	0
CYP1A1	15	0
CYP1A2	6	0
CYP1B1	16	0
DCAF7	5	1
DCN	4	0
DCTD	4	1
DDIT4	9	0
DDR1	4	1
DDX21	5	3
DENND2A	5	0
DEPTOR	4	0
DHRS3	6	0
DLG3	4	0
DLL1	4	0
DLX1	6	1
DMTN	4	0
DNAAF5	4	0
DNMBP	5	1
DSP	4	2
DTNA	4	0
DTX3L	4	0
DUSP4	4	4
E2F5	4	0
EDC3	11	0
EGR1	5	3
EHD4	4	1
ELF4	7	1
ELL2	5	2
EML6	6	0
EPB41L5	4	0
ERICH1	4	1
ESF1	5	1
ETV5	4	4
EVC	5	1
EXOC3	4	0
F3	4	4
FAH	9	0
FAM107A	6	0
FAM107B	4	2
FAM110B	5	1
FAM167A	4	1
FAM174B	4	1
FAM20C	5	1
FAM43A	6	2
FASTKD1	4	0
FAT1	4	4
FAT4	4	3
FBLN1	5	2
FBXO32	4	2
FECH	4	0
FGD4	4	0
FGF11	4	0
FLRT3	4	2
FLVCR2	5	0
FNBP1L	5	1
FOSL2	9	0
FREM2	4	1
FRMD4A	4	2
FZD7	7	1
GAD1	10	1
GADD45A	9	1
GALNT10	8	1
GALNT18	5	1
GALNT5	4	0
GATA6	4	0
GBP2	4	2
GBP3	4	1
GCLM	6	1
GCN1	4	0
GCNT3	4	0
GDF15	8	2
GFPT2	4	1
GJA1	4	5
GLCCI1	4	0
GLUL	4	3
GNAL	4	1
GPAT3	7	0
GPRC5C	9	0
GREM1	5	2
HABP4	4	1
HCFC1R1	5	1
HECW2	6	0
HELZ2	4	1
HERC6	4	0
HES1	4	1
HIPK2	4	1
HLA-A	4	0
HLA-B	4	0
HOOK2	4	0
HS6ST2	5	0
HSD17B2	4	1
HTRA1	4	0
ICOSLG	4	0
IER3	13	0
IFI30	5	0
IFI35	6	0
IFI6	4	0
IFIT3	4	2
IFITM1	4	3
IFITM3	4	1
IGF1R	5	0
IGF2R	6	0
IGFBP2	4	0
IL1B	4	0
IL1R1	8	1
IL1R2	5	0
IL6ST	5	1
IPO4	4	3
IQCG	4	0
IQGAP2	5	1
IRF1	5	0
IRF2BPL	7	1
ISG15	4	0
ITGA1	4	1
ITGB4	4	0
ITPKB	4	0
JARID2	7	0
JUP	5	0
KAT2B	4	0
KCTD1	4	1
KIAA0930	4	1
KIAA1522	4	0
KIAA1549	7	1
KLF4	4	0
KLF9	4	1
KLHL28	4	1
KLHL5	5	1
KNOP1	5	1
KSR2	4	1
LACC1	7	0
LAMA3	7	0
LGALS3	4	0
LHFPL2	5	0
LHFPL6	4	1
LHX4	6	0
LIMCH1	4	1
LMCD1	6	0
LONRF1	4	1
LPIN3	4	1
LPP	7	1
LRAT	4	0
LRIG1	4	0
LRP5	7	0
LRP8	6	2
LRRC58	4	1
LRRN4CL	4	0
LTBP3	4	0
LUM	4	0
LXN	4	1
LYPD6B	4	3
MAFG	5	0
MAK16	5	1
MANEAL	4	1
MAP3K8	5	0
MAPT	4	0
MB21D2	8	2
MBLAC2	7	0
MBP	4	0
MCOLN2	6	0
MED13L	4	1
MEGF9	4	1
METTL8	4	0
MFHAS1	5	2
MLLT3	5	0
MLPH	5	0
MMP11	5	0
MMP17	7	0
MMP19	4	0
MMP2	5	1
MPP6	4	0
MSC	4	0
MSX2	7	0
MTCL1	4	1
MX1	5	0
MYBBP1A	4	3
MYC	9	3
MYLIP	4	0
MYO10	5	5
MYOF	8	0
NADK	5	1
NAMPT	5	0
NAT10	4	3
NBEA	4	1
NBPF1	4	1
NBPF19	4	0
NBPF3	4	0
NCOA7	4	1
NDRG1	5	0
NDRG4	4	0
NEDD9	7	4
NEK6	7	0
NELFA	4	0
NFATC4	4	0
NFE2L2	15	0
NFKBIA	6	0
NFKBIZ	4	0
NFRKB	5	0
NFXL1	4	0
NLN	7	1
NNMT	4	1
NOMO2	4	0
NOTCH3	5	1
NPC1	4	0
NPTX1	5	0
NPTX2	4	0
NQO1	6	1
NR3C1	7	1
NRG1	4	1
NRK	4	0
NRN1	4	0
NSMCE3	4	0
NTF3	4	1
NTHL1	4	1
NTPCR	4	0
NUCB1	4	1
NUP58	4	1
OAS1	4	0
OAS2	4	0
OLFML2A	5	1
OLFML2B	4	1
OLFML3	5	0
OSBPL10	4	2
OTUB2	4	0
P3H2	4	1
PAK1IP1	5	2
PAPLN	4	1
PAPPA	4	1
PARP14	4	0
PBXIP1	4	1
PCBP3	5	0
PCDH8	8	0
PCDH9	4	0
PCDHGA1	4	0
PCYOX1L	4	0
PDLIM1	5	1
PDP1	8	0
PDPN	4	0
PFKP	4	2
PHLDA1	12	1
PHLDB2	5	2
PI15	5	0
PIGZ	4	0
PIK3C2B	4	1
PIK3R3	4	0
PILRB	4	0
PIM3	4	1
PITPNC1	4	0
PITPNM2	4	1
PLCH1	5	0
PLD1	4	2
PLEC	6	0
PLEKHA1	4	1
PLEKHF1	6	1
PLSCR4	4	1
PNRC1	5	0
POLR1B	6	3
PPARG	5	1
PPARGC1A	4	1
PPP1R15A	4	1
PRDM1	4	0
PREP	4	0
PRKCD	5	0
PRKX	4	0
PRPS1	4	3
PRR5L	4	3
PRRG1	8	1
PSPC1	4	1
PTCH1	5	0
PTGES	5	1
PTGFRN	5	1
PTGS1	4	0
PTHLH	5	1
PTPRJ	4	0
PTPRM	4	1
PTPRU	4	0
PXDN	5	1
PYGL	6	1
QPCT	4	1
QPRT	4	0
QSOX1	5	1
RAB9A	6	0
RAP1GAP	4	0
RC3H2	5	1
RCC2	4	1
RCOR2	4	0
REL	5	1
RGCC	4	0
RHOBTB3	5	3
RHOF	5	1
RIN1	4	2
RIPK4	7	0
RIPPLY3	4	0
RMDN2	5	1
RND1	6	0
RNF149	4	1
RNF157	4	0
RPIA	5	0
RPP25	8	0
RPRM	4	0
RPS6KA2	4	1
RRAD	4	1
RRP12	4	3
RRS1	6	3
RSPO3	4	0
RTN4	4	2
RUNX1	11	1
RUNX2	14	1
SACS	4	2
SALL1	5	1
SALL4	5	1
SAMD12	5	1
SASH1	7	0
SAT1	4	2
SAV1	5	0
SCUBE2	4	0
SECTM1	12	0
SEMA6B	4	2
SERPINB2	6	0
SETBP1	5	1
SETD5	4	0
SEZ6L2	4	0
SFRP1	4	1
SFXN3	5	1
SGPL1	4	0
SH3BP2	5	1
SHISA2	7	0
SHISA4	6	0
SIPA1L2	9	1
SKIL	4	4
SLC15A3	4	0
SLC16A14	7	3
SLC16A7	6	1
SLC20A1	4	2
SLC22A23	4	1
SLC22A4	5	0
SLC25A24	4	1
SLC27A2	5	1
SLC29A4	4	1
SLC2A1	5	0
SLC2A12	4	1
SLC35G2	5	1
SLC37A2	6	1
SLC39A1	4	0
SLC3A2	5	0
SLC44A1	7	0
SLC46A3	4	1
SLC4A7	6	2
SLC5A6	7	2
SLC6A6	5	1
SLC7A1	4	2
SLC7A11	12	1
SLC7A5	14	1
SLC9A3R2	4	2
SMAD3	4	0
SMAP2	6	1
SMARCC1	4	1
SMIM20	4	0
SMIM5	7	0
SNTB1	4	1
SNX25	5	1
SNX9	6	0
SOCS1	4	0
SOS1	6	1
SOX11	4	0
SOX4	5	6
SPATS2L	4	4
SPIRE2	5	0
SPOCK1	5	2
SPRED1	6	1
SPRED2	4	0
SPTBN1	4	0
SRRM2	4	2
SRSF8	4	1
SRXN1	9	2
SSH1	5	0
ST3GAL1	6	3
STAT2	5	2
STC1	7	3
STC2	9	1
STRA6	5	1
STRBP	5	1
SV2A	4	1
SVIL	4	0
SYNPO	5	0
SYT12	7	0
TAOK1	4	2
TCF20	4	1
TCOF1	4	2
TENM3	5	2
TENM4	4	3
TESC	4	0
TFAP2A	8	0
TFB2M	4	1
TFPI	4	1
TGFB3	4	0
TGFBI	5	0
THBD	4	0
TIPARP	17	0
TMEM120B	6	1
TMEM121	4	1
TMEM132A	4	0
TMEM17	4	0
TMEM229B	4	0
TMEM45A	4	0
TMEM45B	4	0
TMEM87B	4	0
TMTC2	5	1
TNFRSF11B	4	1
TNFRSF1A	4	0
TNFRSF21	5	2
TNS3	5	1
TPRA1	11	0
TRAFD1	5	0
TRIM16	7	0
TSHZ1	5	0
TSKU	6	0
TTC39B	5	2
TTC39C	11	0
TWNK	4	1
TYMP	4	0
UBA7	4	1
UBXN7	4	1
UGCG	8	1
UGGT1	4	3
UGT1A6	4	0
URB2	6	3
USP36	4	3
VAMP1	4	1
VASN	5	0
VAT1	6	0
VCAN	4	3
VDR	9	1
VIPR1	10	0
VSIG10	4	1
WDR36	4	1
WDR60	4	0
WEE1	4	1
WIPF1	4	1
WNT5A	4	1
WSCD1	5	1
ZADH2	6	0
ZBED6CL	4	1
ZBTB21	4	0
ZBTB33	5	1
ZCCHC2	5	0
ZDHHC9	6	0
ZIC2	6	1
ZNF395	8	0
ZNF436	4	1
ZNF516	4	1
ZNF608	6	1
ZNF770	4	0
ABHD11	0	4
ACSF2	3	4
ACSS1	3	5
ADAM19	0	5
AFAP1	0	4
AMIGO2	2	4
ANKRD1	0	9
ANO4	0	4
ANXA1	0	6
AP1M2	0	5
AP2S1	1	4
APMAP	1	6
ARL4A	0	5
ASF1B	1	7
BAMBI	3	4
BANF1	1	5
BCL6	1	4
BMP4	2	4
C11orf80	1	4
C1orf21	3	5
C6orf132	1	4
C9orf16	1	4
CA2	2	5
CAMK2N1	2	5
CAPG	2	5
CARD11	0	4
CAV1	1	4
CAVIN2	2	4
CCDC124	1	4
CCDC83	0	4
CD55	1	4
CDH18	0	4
CDH2	0	5
CDK14	1	4
CDK2AP2	3	5
CFL1	0	4
CGN	2	4
CHST3	0	5
CLDN4	0	4
CLSPN	0	4
COL12A1	1	4
COPE	2	4
CPA4	0	6
CRABP2	0	5
CRIM1	0	4
CRIP2	1	8
CRY1	0	4
CRYAB	2	4
CS	0	4
CST3	3	6
CXCR4	3	5
CYB5R1	2	4
DBP	3	5
DDAH1	0	4
DDX39B	1	6
DKK1	1	11
DPYD	1	4
DUSP5	0	4
EFEMP1	3	5
EMP1	1	5
ENC1	0	5
ENG	1	4
EPHA2	2	5
ETHE1	0	5
ETS1	1	4
FAM110A	0	5
FAM234B	1	4
FAT3	1	4
FAXDC2	3	4
FGF1	0	4
FILIP1L	0	7
FLRT2	0	5
FN1	1	7
FOXN3	1	5
FST	1	5
FSTL1	1	4
FSTL3	0	4
FUZ	2	4
GADD45B	0	6
GAR1	2	4
GATA2	0	4
GDPD3	1	5
GFRA1	1	4
GLDC	0	6
GLYCTK	0	4
GMPPA	1	4
GPER1	0	5
GPR176	3	4
GPRC5A	1	4
GPX3	2	4
GRAMD1B	0	5
HEG1	1	4
HNRNPDL	0	4
HOMER3	1	6
IER5L	1	6
IGFBP3	3	4
IL11	0	4
IL18	0	4
INHBB	0	5
ITGA6	2	4
ITGA7	0	4
ITPKA	2	4
KDR	3	5
KHK	0	4
KIF22	0	6
KIFC3	2	4
KITLG	3	5
KRT8	1	5
LBH	2	5
LFNG	2	5
LIFR	0	4
LIMA1	0	4
LRRFIP2	0	4
LYPD1	1	6
MAP4K4	0	5
MBOAT2	0	5
MCL1	0	5
MDK	3	6
MDM4	0	4
MEX3B	0	4
MGAT4A	1	4
MICAL2	1	4
MOCS2	0	4
MRPL15	0	4
MYB	2	4
MYL12B	1	4
NAPA	1	5
NAV2	1	5
NAV3	0	6
NDUFA10	0	4
NES	2	4
NEURL1B	1	5
NFASC	0	4
NIN	1	5
NOG	0	4
NOP56	2	4
NR2F2	0	4
NRXN3	2	6
NT5E	3	4
NUAK1	0	4
NUAK2	2	6
NUDT15	0	4
OAZ2	1	4
P2RX4	1	4
PABPC4L	2	4
PAPSS2	1	4
PAX8	0	4
PDE9A	2	4
PDLIM7	0	5
PEG10	1	4
PHLDA2	1	4
PIK3IP1	1	4
PKP4	0	4
PLAU	3	4
PLEKHA7	3	4
PLK1	1	4
PLK2	1	4
PLXNA2	0	4
PMP22	0	7
PNP	1	4
PODXL	2	5
PPME1	0	4
PPP1R3B	1	7
PPP1R3C	1	4
PPP4C	0	4
PRICKLE1	2	4
PRR15L	0	7
PRSS23	2	4
PRUNE2	1	4
PSAT1	0	4
PTTG1IP	0	4
RAB21	0	4
RAB32	0	4
RAB3B	0	4
RCL1	0	4
RHOB	2	4
RHOC	2	5
RIN2	1	4
RND3	2	5
RNF152	0	4
RPL6	1	4
RPS6KB2	1	6
RPUSD3	0	4
RRAS	0	4
S100A11	1	4
S100A16	1	5
S1PR1	1	5
SAMD11	1	4
SCHIP1	0	5
SELENOP	1	4
SEMA7A	0	4
SERPINE1	3	4
SERPINE2	0	4
SERTAD4	0	5
SGK1	0	6
SHMT1	1	4
SIX4	0	4
SLC4A4	1	4
SLC5A9	0	4
SLC6A14	0	4
SLC9A3R1	1	4
SLIT2	0	6
SMARCB1	1	5
SMTN	1	4
SNRPA	0	4
SOX9	1	6
ST6GAL1	1	4
STEAP3	2	4
STXBP6	0	4
SYTL2	2	5
TAGLN2	0	4
TBC1D9	1	4
TGFB1	1	5
TGFB2	0	4
TGIF2	0	4
THBS1	3	4
TLN2	0	4
TMEM178B	0	4
TMEM51	2	4
TMEM54	0	5
TMEM9	1	4
TRERF1	0	5
TRMU	1	4
TSC22D3	3	5
TSPAN5	1	6
UCP2	0	5
UTP18	0	4
VGLL3	0	4
VIM	1	5
WDR34	3	4
WNK4	0	4
XBP1	0	5
YPEL3	3	7
ZBTB18	1	4
ZDHHC7	1	4
ZFP36L2	2	4
