# Supplementary material for: Meta-Analysis of Transcriptome Data Detected New Potential Players in Response to Dioxin Exposure in Humans
Source: Int J Mol Sci. 2020 Oct 23;21(21):7858. doi: 10.3390/ijms21217858 (PMC7672605; doi:10.3390/ijms21217858)
Supplement: Supplementary file 1 [file ijms-21-07858-s001.zip › Supplementary Table S2.xlsx]

## Sheet: Sheet1
Supplementary Table 2. Functional annotation of robust up- and downregulated by TCDD genes. The GO terms of the BP (Biological Process) are only shown associated with robust up- and downregulated by TCDD genes (padjFisher < 0.05).
GO terms associated with robust upregulated by TCDD genes
GO_ID	Term	Annotated	Significant	Expected	Rank_in_classicKS	classicFisher	classicKS	elimKS	padjFisher
GO:0009653	anatomical structure morphogenesis	2594	153	79.66	790	7.1e-17	5.1e-05	0.00237	1.13579e-12
GO:0035295	tube development	992	80	30.46	1066	1.2e-15	0.00033	0.08250	9.5982e-12
GO:0008283	cell population proliferation	1867	119	57.33	381	2.8e-15	2.0e-07	0.17449	1.49305e-11
GO:0042127	regulation of cell population proliferat...	1546	104	47.48	551	7.9e-15	3.6e-06	0.20388	3.15941e-11
GO:0070887	cellular response to chemical stimulus	3190	169	97.96	44	2.4e-14	2.5e-18	0.24481	7.67856e-11
GO:0010033	response to organic substance	3176	166	97.53	52	1.6e-13	8.6e-18	0.14036	4.26587e-10
GO:0008285	negative regulation of cell population p...	657	58	20.18	6270	3.7e-13	0.21517	0.21517	8.45556e-10
GO:0007166	cell surface receptor signaling pathway	2854	152	87.64	21	6.5e-13	6.7e-27	0.00660	1.19089e-09
GO:0035239	tube morphogenesis	803	65	24.66	1501	6.7e-13	0.00237	0.27599	1.19089e-09
GO:0072359	circulatory system development	1029	75	31.6	1866	1.9e-12	0.00675	0.16378	3.03943e-09
GO:0009888	tissue development	2002	116	61.48	141	4.9e-12	9.8e-12	0.00096	7.12594e-09
GO:0071310	cellular response to organic substance	2628	140	80.7	95	8.1e-12	1.3e-13	0.06032	1.0798e-08
GO:0050793	regulation of developmental process	2477	134	76.07	1611	9.2e-12	0.00327	0.23511	1.1321e-08
GO:0048856	anatomical structure development	5707	248	175.25	35	1.0e-11	3.6e-19	0.23019	1.14264e-08
GO:0051239	regulation of multicellular organismal p...	3020	154	92.74	237	1.5e-11	3.2e-09	0.31946	1.5997e-08
GO:0050896	response to stimulus	8592	337	263.85	19	1.7e-11	3.1e-28	0.02183	1.6938e-08
GO:0032502	developmental process	6196	263	190.27	59	1.8e-11	1.0e-16	0.56420	1.6938e-08
GO:0030155	regulation of cell adhesion	666	55	20.45	871	2.2e-11	0.00010	0.16319	1.95519e-08
GO:0009887	animal organ morphogenesis	1049	73	32.21	5189	3.4e-11	0.15126	0.01580	2.86262e-08
GO:0048514	blood vessel morphogenesis	564	49	17.32	1288	5.1e-11	0.00115	0.27543	4.07923e-08
GO:0048523	negative regulation of cellular process	4619	208	141.84	7803	9.6e-11	0.33438	0.99908	7.27136e-08
GO:0042221	response to chemical	4564	206	140.15	169	1.0e-10	7.8e-11	0.44156	7.27136e-08
GO:0048513	animal organ development	3456	167	106.13	48	1.1e-10	4.4e-18	1.3e-05	7.65074e-08
GO:0048731	system development	4671	209	143.44	30	1.5e-10	2.5e-20	0.14324	9.99812e-08
GO:0048519	negative regulation of biological proces...	5139	224	157.81	4075	2.5e-10	0.08831	0.92299	1.5997e-07
GO:0048646	anatomical structure formation involved ...	1057	71	32.46	1493	3.2e-10	0.00229	0.16107	1.95519e-07
GO:0048598	embryonic morphogenesis	576	48	17.69	3432	3.3e-10	0.05354	0.17353	1.95519e-07
GO:0001568	blood vessel development	643	51	19.75	1261	5.2e-10	0.00103	0.14957	2.97087e-07
GO:0007275	multicellular organism development	5222	225	160.36	43	6.9e-10	1.6e-18	0.36386	3.80618e-07
GO:0001944	vasculature development	671	52	20.61	1497	7.9e-10	0.00232	0.24302	4.21254e-07
GO:0048729	tissue morphogenesis	658	51	20.21	15078	1.2e-09	0.97088	0.66748	5.99888e-07
GO:0002376	immune system process	2763	138	84.85	37	1.2e-09	5.0e-19	0.71405	5.99888e-07
GO:0072358	cardiovascular system development	680	52	20.88	1736	1.3e-09	0.00486	0.29401	6.30185e-07
GO:0009605	response to external stimulus	2620	132	80.46	97	1.8e-09	1.8e-13	0.03407	8.469e-07
GO:0051716	cellular response to stimulus	7120	284	218.65	10	2.2e-09	< 1e-30	0.08857	1.00553e-06
GO:0048583	regulation of response to stimulus	3990	181	122.53	211	2.3e-09	1.0e-09	0.67753	1.02203e-06
GO:0060337	type I interferon signaling pathway	93	17	2.86	5737	2.9e-09	0.18199	0.18199	1.22082e-06
GO:0071357	cellular response to type I interferon	93	17	2.86	5738	2.9e-09	0.18199	0.18199	1.22082e-06
GO:2000026	regulation of multicellular organismal d...	1962	106	60.25	1521	3.0e-09	0.00256	0.07927	1.23054e-06
GO:0007154	cell communication	6280	256	192.85	13	4.8e-09	3.9e-30	0.00019	1.86632e-06
GO:0022603	regulation of anatomical structure morph...	1035	67	31.78	1533	4.9e-09	0.00267	0.03989	1.86632e-06
GO:0034340	response to type I interferon	96	17	2.95	7220	4.9e-09	0.28769	0.28769	1.86632e-06
GO:0010646	regulation of cell communication	3468	161	106.5	557	6.0e-09	3.9e-06	0.30048	2.23214e-06
GO:0002009	morphogenesis of an epithelium	532	43	16.34	14966	7.3e-09	0.96267	0.72407	2.63062e-06
GO:0030198	extracellular matrix organization	362	34	11.12	178	7.4e-09	1.6e-10	6.0e-07	2.63062e-06
GO:0023051	regulation of signaling	3509	162	107.76	436	7.8e-09	6.1e-07	0.31566	2.71253e-06
GO:0043062	extracellular structure organization	363	34	11.15	182	8.0e-09	2.3e-10	0.94475	2.72289e-06
GO:0051093	negative regulation of developmental pro...	914	61	28.07	12365	8.3e-09	0.73926	0.74875	2.76615e-06
GO:0023052	signaling	6256	254	192.11	12	9.1e-09	1.3e-30	0.00777	2.97087e-06
GO:0007155	cell adhesion	1383	81	42.47	173	1.0e-08	8.8e-11	3.9e-06	3.1994e-06
GO:0048518	positive regulation of biological proces...	5834	240	179.15	146	1.1e-08	1.6e-11	0.05916	3.45033e-06
GO:0016477	cell migration	1389	81	42.65	341	1.2e-08	6.5e-08	0.20083	3.69162e-06
GO:0022610	biological adhesion	1390	81	42.69	163	1.3e-08	6.0e-11	0.45641	3.92379e-06
GO:0009966	regulation of signal transduction	3013	143	92.53	612	1.6e-08	7.6e-06	0.74557	4.73985e-06
GO:0055123	digestive system development	144	20	4.42	12314	1.7e-08	0.73382	0.73382	4.94453e-06
GO:0048565	digestive tract development	132	19	4.05	12676	2.1e-08	0.76952	0.76952	5.99888e-06
GO:0060429	epithelium development	1265	75	38.85	187	2.3e-08	2.7e-10	0.03929	6.45493e-06
GO:0048585	negative regulation of response to stimu...	1566	87	48.09	4747	3.1e-08	0.13029	0.31586	8.55012e-06
GO:0007165	signal transduction	5749	235	176.54	9	3.6e-08	< 1e-30	0.00233	9.76088e-06
GO:0070848	response to growth factor	688	49	21.13	2199	3.8e-08	0.01237	0.10961	1.01314e-05
GO:0030334	regulation of cell migration	820	55	25.18	1814	4.1e-08	0.00573	0.68429	1.07521e-05
GO:0034097	response to cytokine	1143	69	35.1	660	4.6e-08	1.5e-05	0.54563	1.18687e-05
GO:0048870	cell motility	1541	85	47.32	191	6.3e-08	3.6e-10	0.03117	1.55122e-05
GO:0051674	localization of cell	1541	85	47.32	192	6.3e-08	3.6e-10	0.03117	1.55122e-05
GO:0040012	regulation of locomotion	921	59	28.28	1627	6.4e-08	0.00350	0.63404	1.55122e-05
GO:0071345	cellular response to cytokine stimulus	1059	65	32.52	646	6.4e-08	1.3e-05	0.65412	1.55122e-05
GO:0071363	cellular response to growth factor stimu...	659	47	20.24	2059	7.0e-08	0.00967	0.10317	1.67133e-05
GO:2000145	regulation of cell motility	879	57	26.99	1522	7.3e-08	0.00257	0.60424	1.71733e-05
GO:0001525	angiogenesis	476	38	14.62	809	7.8e-08	6.3e-05	0.04980	1.80836e-05
GO:0007167	enzyme linked receptor protein signaling...	997	62	30.62	217	8.4e-08	1.4e-09	0.19806	1.91964e-05
GO:0034341	response to interferon-gamma	192	22	5.9	2205	1.1e-07	0.01240	0.95678	2.47841e-05
GO:0042326	negative regulation of phosphorylation	425	35	13.05	8853	1.2e-07	0.41938	0.41938	2.66617e-05
GO:0009719	response to endogenous stimulus	1643	88	50.45	319	1.3e-07	3.0e-08	0.06684	2.81028e-05
GO:0001933	negative regulation of protein phosphory...	388	33	11.91	10294	1.3e-07	0.54493	0.54493	2.81028e-05
GO:0031400	negative regulation of protein modificat...	568	42	17.44	9443	1.4e-07	0.46846	0.46846	2.98611e-05
GO:0045595	regulation of cell differentiation	1751	92	53.77	2848	1.6e-07	0.02843	0.34278	3.36779e-05
GO:0060324	face development	48	11	1.47	14486	1.7e-07	0.92714	0.92714	3.48653e-05
GO:0010941	regulation of cell death	1627	87	49.96	1402	1.7e-07	0.00161	0.03834	3.48653e-05
GO:0045778	positive regulation of ossification	82	14	2.52	6036	1.8e-07	0.19935	0.85775	3.59933e-05
GO:0040011	locomotion	1731	91	53.16	145	1.8e-07	1.4e-11	0.00076	3.59933e-05
GO:0050680	negative regulation of epithelial cell p...	122	17	3.75	15283	1.9e-07	0.98526	0.98526	3.75238e-05
GO:0009790	embryo development	998	61	30.65	3786	2.0e-07	0.07160	0.18985	3.8547e-05
GO:0010648	negative regulation of cell communicatio...	1358	76	41.7	7261	2.0e-07	0.29030	0.29122	3.8547e-05
GO:0023057	negative regulation of signaling	1362	76	41.83	7110	2.3e-07	0.27797	0.27881	4.27827e-05
GO:0051241	negative regulation of multicellular org...	1168	68	35.87	2484	2.3e-07	0.01912	0.14987	4.27827e-05
GO:0048584	positive regulation of response to stimu...	2211	109	67.9	171	2.3e-07	8.4e-11	0.09419	4.27827e-05
GO:0009607	response to biotic stimulus	1365	76	41.92	355	2.5e-07	1.0e-07	0.60488	4.59684e-05
GO:0048522	positive regulation of cellular process	5325	217	163.52	241	2.8e-07	3.6e-09	0.08660	5.03276e-05
GO:0030278	regulation of ossification	186	21	5.71	10389	2.8e-07	0.55356	0.97849	5.03276e-05
GO:0001501	skeletal system development	505	38	15.51	2079	3.5e-07	0.00998	0.00998	6.22106e-05
GO:0051707	response to other organism	1334	74	40.97	403	4.2e-07	3.6e-07	0.34078	7.38323e-05
GO:0006950	response to stress	3746	163	115.03	167	4.3e-07	6.6e-11	0.12185	7.47686e-05
GO:0043207	response to external biotic stimulus	1336	74	41.03	392	4.4e-07	2.5e-07	0.23788	7.56847e-05
GO:0051240	positive regulation of multicellular org...	1689	88	51.87	334	4.5e-07	5.3e-08	0.02761	7.65814e-05
GO:0009968	negative regulation of signal transducti...	1215	69	37.31	10300	4.6e-07	0.54557	0.55983	7.74592e-05
GO:0022407	regulation of cell-cell adhesion	390	32	11.98	1443	4.7e-07	0.00195	0.41212	7.83186e-05
GO:0051094	positive regulation of developmental pro...	1315	73	40.38	1356	4.9e-07	0.00137	0.08098	8.08096e-05
GO:1901700	response to oxygen-containing compound	1619	85	49.72	197	5.3e-07	4.5e-10	0.26013	8.65144e-05
GO:0040013	negative regulation of locomotion	298	27	9.15	5480	5.5e-07	0.16759	0.37296	8.88722e-05
GO:0045936	negative regulation of phosphate metabol...	535	39	16.43	7556	5.6e-07	0.31468	0.31468	8.95832e-05
GO:0010563	negative regulation of phosphorus metabo...	536	39	16.46	7380	5.8e-07	0.30134	0.30134	9.1864e-05
GO:0051270	regulation of cellular component movemen...	960	58	29.48	1184	6.0e-07	0.00069	0.44291	9.41e-05
GO:0007507	heart development	547	39	16.8	8856	9.7e-07	0.41946	0.95042	0.000150651
GO:0051172	negative regulation of nitrogen compound...	2254	108	69.22	15624	1.1e-06	0.99783	0.99780	0.000169199
GO:0072001	renal system development	291	26	8.94	10247	1.2e-06	0.54125	0.54125	0.000182823
GO:0032269	negative regulation of cellular protein ...	989	58	30.37	12082	1.5e-06	0.70838	0.96490	0.000226373
GO:0071346	cellular response to interferon-gamma	174	19	5.34	1955	1.7e-06	0.00794	0.00794	0.000254158
GO:0031324	negative regulation of cellular metaboli...	2441	114	74.96	15631	1.8e-06	0.99809	0.99805	0.000259411
GO:0090287	regulation of cellular response to growt...	261	24	8.01	8060	1.8e-06	0.35757	0.65444	0.000259411
GO:0001932	regulation of protein phosphorylation	1387	74	42.59	131	1.8e-06	3.8e-12	0.28176	0.000259411
GO:0043067	regulation of programmed cell death	1514	79	46.49	1963	1.8e-06	0.00818	0.04371	0.000259411
GO:0033993	response to lipid	901	54	27.67	946	1.9e-06	0.00018	0.18946	0.000271378
GO:0001775	cell activation	1341	72	41.18	138	2.0e-06	6.5e-12	0.02558	0.000283133
GO:0051271	negative regulation of cellular componen...	300	26	9.21	3469	2.1e-06	0.05541	0.31879	0.000289601
GO:0008219	cell death	2150	103	66.02	573	2.1e-06	4.6e-06	0.09462	0.000289601
GO:0048869	cellular developmental process	4134	173	126.95	86	2.1e-06	7.4e-14	0.58394	0.000289601
GO:0042981	regulation of apoptotic process	1495	78	45.91	1765	2.2e-06	0.00518	0.03035	0.000300798
GO:0010171	body morphogenesis	50	10	1.54	14018	2.3e-06	0.89005	0.89005	0.000311806
GO:0048736	appendage development	178	19	5.47	8676	2.5e-06	0.40513	0.40513	0.000330517
GO:0060173	limb development	178	19	5.47	8677	2.5e-06	0.40513	0.40513	0.000330517
GO:2000146	negative regulation of cell motility	266	24	8.17	2594	2.5e-06	0.02170	0.27078	0.000330517
GO:0051248	negative regulation of protein metabolic...	1055	60	32.4	9150	2.7e-06	0.44205	0.76485	0.000348322
GO:0060021	roof of mouth development	88	13	2.7	13613	2.7e-06	0.85886	0.85886	0.000348322
GO:0060333	interferon-gamma-mediated signaling path...	88	13	2.7	7915	2.7e-06	0.34628	0.34628	0.000348322
GO:0009967	positive regulation of signal transducti...	1610	82	49.44	682	2.9e-06	1.7e-05	0.67582	0.00037113
GO:0032501	multicellular organismal process	7342	276	225.46	11	3.0e-06	1.1e-30	6.8e-05	0.000380881
GO:0098609	cell-cell adhesion	822	50	25.24	314	3.1e-06	2.5e-08	0.01734	0.000384424
GO:0030336	negative regulation of cell migration	251	23	7.71	2581	3.1e-06	0.02133	0.25453	0.000384424
GO:0019221	cytokine-mediated signaling pathway	753	47	23.12	203	3.1e-06	5.8e-10	0.00020	0.000384424
GO:0048589	developmental growth	642	42	19.71	10732	3.4e-06	0.58606	0.58606	0.000418383
GO:0001655	urogenital system development	328	27	10.07	4834	3.5e-06	0.13566	0.13566	0.000427401
GO:0001837	epithelial to mesenchymal transition	134	16	4.11	11199	3.6e-06	0.63311	0.63311	0.000433002
GO:0044706	multi-multicellular organism process	217	21	6.66	5187	3.6e-06	0.15121	0.48212	0.000433002
GO:0071495	cellular response to endogenous stimulus	1390	73	42.69	606	3.8e-06	6.9e-06	0.19998	0.000453646
GO:0002011	morphogenesis of an epithelial sheet	53	10	1.63	10502	4.1e-06	0.56371	0.56371	0.000482263
GO:0060325	face morphogenesis	32	8	0.98	14367	4.1e-06	0.91605	0.91605	0.000482263
GO:0003279	cardiac septum development	106	14	3.26	15897	4.4e-06	0.99992	0.99992	0.000513772
GO:0008284	positive regulation of cell population p...	880	52	27.02	446	4.5e-06	7.2e-07	0.00065	0.000521641
GO:0001822	kidney development	276	24	8.48	10172	4.8e-06	0.53414	0.53414	0.000552414
GO:0030154	cell differentiation	4068	169	124.92	83	4.9e-06	5.5e-14	0.00238	0.000555924
GO:0032526	response to retinoic acid	107	14	3.29	11658	4.9e-06	0.66827	0.66827	0.000555924
GO:0006928	movement of cell or subcellular componen...	2003	96	61.51	69	5.0e-06	1.5e-15	0.02575	0.000563275
GO:0001649	osteoblast differentiation	205	20	6.3	3938	5.4e-06	0.07976	0.07976	0.000598527
GO:0007423	sensory organ development	544	37	16.71	8121	5.5e-06	0.36036	0.36036	0.000598527
GO:0001503	ossification	376	29	11.55	3556	5.5e-06	0.05988	0.07572	0.000598527
GO:0070482	response to oxygen levels	376	29	11.55	2599	5.5e-06	0.02179	0.04088	0.000598527
GO:0007565	female pregnancy	188	19	5.77	6007	5.5e-06	0.19808	0.52546	0.000598527
GO:0060346	bone trabecula formation	10	5	0.31	15716	5.9e-06	0.99894	0.99894	0.000637718
GO:0031399	regulation of protein modification proce...	1773	87	54.45	364	6.1e-06	1.3e-07	0.41429	0.000654911
GO:0045667	regulation of osteoblast differentiation	110	14	3.38	9863	6.8e-06	0.50916	0.50916	0.000725197
GO:0030855	epithelial cell differentiation	754	46	23.15	67	7.3e-06	7.0e-16	0.08611	0.000773365
GO:0050678	regulation of epithelial cell proliferat...	322	26	9.89	11319	7.5e-06	0.64098	0.64098	0.000789326
GO:0010647	positive regulation of cell communicatio...	1837	89	56.41	613	7.8e-06	7.7e-06	0.57429	0.000815533
GO:0045596	negative regulation of cell differentiat...	687	43	21.1	15719	7.9e-06	0.99896	0.99886	0.000820625
GO:0014070	response to organic cyclic compound	946	54	29.05	326	8.0e-06	3.6e-08	0.00488	0.000825652
GO:0007044	cell-substrate junction assembly	97	13	2.98	10884	8.2e-06	0.60116	0.60116	0.000835512
GO:0150115	cell-substrate junction organization	97	13	2.98	10885	8.2e-06	0.60116	0.60116	0.000835512
GO:0007162	negative regulation of cell adhesion	266	23	8.17	2487	8.3e-06	0.01917	0.04068	0.000840349
GO:0006952	defense response	1527	77	46.89	222	8.8e-06	1.9e-09	0.02117	0.000884306
GO:0023056	positive regulation of signaling	1843	89	56.6	610	8.9e-06	7.5e-06	0.56053	0.000884306
GO:0048762	mesenchymal cell differentiation	212	20	6.51	12959	8.9e-06	0.79727	0.79727	0.000884306
GO:0034754	cellular hormone metabolic process	128	15	3.93	640	9.0e-06	1.1e-05	0.08212	0.000888722
GO:0009628	response to abiotic stimulus	1199	64	36.82	1093	9.7e-06	0.00038	0.09698	0.000951969
GO:0060541	respiratory system development	196	19	6.02	9237	1.0e-05	0.44875	0.44875	0.000975427
GO:0010942	positive regulation of cell death	674	42	20.7	2158	1.1e-05	0.01152	0.02663	0.00106647
GO:0032268	regulation of cellular protein metabolic...	2512	113	77.14	463	1.2e-05	1.0e-06	0.35888	0.00115641
GO:0060323	head morphogenesis	37	8	1.14	13904	1.3e-05	0.88182	0.88182	0.00123786
GO:0003205	cardiac chamber development	165	17	5.07	15880	1.3e-05	0.99988	0.99988	0.00123786
GO:0006915	apoptotic process	1891	90	58.07	963	1.4e-05	0.00019	0.07476	0.0013252
GO:0010628	positive regulation of gene expression	2194	101	67.37	1181	1.5e-05	0.00068	0.02912	0.0014115
GO:0010596	negative regulation of endothelial cell ...	49	9	1.5	8649	1.6e-05	0.40299	0.40299	0.00147949
GO:0010604	positive regulation of macromolecule met...	3384	143	103.92	417	1.6e-05	4.2e-07	0.19842	0.00147949
GO:0006468	protein phosphorylation	1899	90	58.32	181	1.6e-05	2.0e-10	0.09404	0.00147949
GO:0045765	regulation of angiogenesis	278	23	8.54	1255	1.7e-05	0.00099	0.00099	0.00155399
GO:0061041	regulation of wound healing	135	15	4.15	5700	1.7e-05	0.17945	0.17945	0.00155399
GO:0070997	neuron death	338	26	10.38	1426	1.8e-05	0.00185	0.11303	0.0015997
GO:0042325	regulation of phosphorylation	1531	76	47.01	213	1.8e-05	1.1e-09	0.11294	0.0015997
GO:0060900	embryonic camera-type eye formation	12	5	0.37	15195	1.8e-05	0.97942	0.97942	0.0015997
GO:0051173	positive regulation of nitrogen compound...	3075	132	94.43	450	1.8e-05	8.0e-07	0.04644	0.0015997
GO:1901701	cellular response to oxygen-containing c...	1148	61	35.25	732	1.8e-05	2.7e-05	0.10849	0.0015997
GO:0009611	response to wounding	644	40	19.78	956	2.0e-05	0.00019	0.01712	0.00176762
GO:0051348	negative regulation of transferase activ...	262	22	8.05	12187	2.1e-05	0.72166	0.72166	0.00183572
GO:0030856	regulation of epithelial cell differenti...	137	15	4.21	7297	2.1e-05	0.29285	0.29285	0.00183572
GO:0150063	visual system development	363	27	11.15	11336	2.2e-05	0.64229	0.64229	0.00191268
GO:0042060	wound healing	535	35	16.43	846	2.3e-05	8.9e-05	0.11094	0.00197812
GO:0043068	positive regulation of programmed cell d...	626	39	19.22	2217	2.3e-05	0.01272	0.03000	0.00197812
GO:0012501	programmed cell death	2027	94	62.25	796	2.4e-05	5.6e-05	0.11644	0.00204217
GO:1901214	regulation of neuron death	304	24	9.34	1674	2.4e-05	0.00412	0.00801	0.00204217
GO:0045944	positive regulation of transcription by ...	1185	62	36.39	2067	2.5e-05	0.00980	0.02025	0.00209385
GO:0031589	cell-substrate adhesion	345	26	10.59	1622	2.5e-05	0.00343	0.13943	0.00209385
GO:0065008	regulation of biological quality	3883	159	119.24	65	2.5e-05	5.9e-16	0.04179	0.00209385
GO:0061430	bone trabecula morphogenesis	13	5	0.4	15693	2.8e-05	0.99863	0.99863	0.00232081
GO:0048880	sensory system development	368	27	11.3	11984	2.8e-05	0.70180	0.70180	0.00232081
GO:0009892	negative regulation of metabolic process	2988	128	91.76	15116	2.9e-05	0.97473	0.99752	0.00234299
GO:0045321	leukocyte activation	1191	62	36.57	250	2.9e-05	5.6e-09	0.58965	0.00234299
GO:0051246	regulation of protein metabolic process	2676	117	82.18	373	2.9e-05	1.6e-07	0.24291	0.00234299
GO:0045893	positive regulation of transcription, DN...	1501	74	46.09	1798	2.9e-05	0.00549	0.01086	0.00234299
GO:0042572	retinol metabolic process	41	8	1.26	2225	2.9e-05	0.01287	0.01287	0.00234299
GO:1901342	regulation of vasculature development	309	24	9.49	1230	3.2e-05	0.00087	0.43791	0.00257238
GO:0007369	gastrulation	177	17	5.44	2963	3.3e-05	0.03214	0.43589	0.0026395
GO:0071560	cellular response to transforming growth...	233	20	7.16	10494	3.5e-05	0.56290	0.56290	0.00278555
GO:0001763	morphogenesis of a branching structure	196	18	6.02	9317	3.6e-05	0.45721	0.45721	0.00283691
GO:0043542	endothelial cell migration	196	18	6.02	5736	3.6e-05	0.18189	0.15618	0.00283691
GO:0042110	T cell activation	459	31	14.1	1287	3.7e-05	0.00115	0.12138	0.00288726
GO:0036293	response to decreased oxygen levels	353	26	10.84	3395	3.7e-05	0.05126	0.05126	0.00288726
GO:0033673	negative regulation of kinase activity	234	20	7.19	8582	3.8e-05	0.39620	0.39620	0.0029509
GO:0048705	skeletal system morphogenesis	235	20	7.22	4012	4.0e-05	0.08432	0.08432	0.00309121
GO:0007169	transmembrane receptor protein tyrosine ...	689	41	21.16	315	4.1e-05	2.5e-08	0.05714	0.00315325
GO:0001101	response to acid chemical	335	25	10.29	3256	4.2e-05	0.04412	0.36562	0.00321435
GO:0008210	estrogen metabolic process	32	7	0.98	3704	4.3e-05	0.06730	0.06730	0.00321435
GO:0050673	epithelial cell proliferation	377	27	11.58	5748	4.3e-05	0.18225	0.18225	0.00321435
GO:0045766	positive regulation of angiogenesis	163	16	5.01	2294	4.3e-05	0.01421	0.01421	0.00321435
GO:1903034	regulation of response to wounding	163	16	5.01	9488	4.3e-05	0.47183	0.47183	0.00321435
GO:0090101	negative regulation of transmembrane rec...	113	13	3.47	15131	4.3e-05	0.97552	0.97552	0.00321435
GO:0043065	positive regulation of apoptotic process	621	38	19.07	2112	4.4e-05	0.01048	0.02528	0.0032738
GO:0010717	regulation of epithelial to mesenchymal ...	83	11	2.55	13781	4.5e-05	0.87372	0.87372	0.00333271
GO:0003281	ventricular septum development	69	10	2.12	15921	4.6e-05	0.99995	0.99995	0.00337551
GO:0006955	immune response	1897	88	58.25	42	4.6e-05	1.2e-18	4.2e-09	0.00337551
GO:1904018	positive regulation of vasculature devel...	182	17	5.59	2409	4.7e-05	0.01715	0.01715	0.00341754
GO:0045669	positive regulation of osteoblast differ...	56	9	1.72	4143	4.7e-05	0.09273	0.09273	0.00341754
GO:0001667	ameboidal-type cell migration	380	27	11.67	4409	4.9e-05	0.10952	0.35402	0.00353087
GO:0001654	eye development	359	26	11.02	11555	4.9e-05	0.65809	0.65809	0.00353087
GO:0045087	innate immune response	814	46	25	1271	5.0e-05	0.00109	0.00232	0.00355489
GO:0043010	camera-type eye development	318	24	9.77	15387	5.0e-05	0.98947	0.98947	0.00355489
GO:0010605	negative regulation of macromolecule met...	2766	119	84.94	15601	5.0e-05	0.99761	0.99705	0.00355489
GO:0071559	response to transforming growth factor b...	239	20	7.34	11280	5.1e-05	0.63814	0.63814	0.00359404
GO:0045597	positive regulation of cell differentiat...	937	51	28.77	3090	5.1e-05	0.03715	0.37529	0.00359404
GO:0060603	mammary gland duct morphogenesis	33	7	1.01	13106	5.3e-05	0.81096	0.81096	0.0037186
GO:0044344	cellular response to fibroblast growth f...	132	14	4.05	3174	5.5e-05	0.04080	0.99740	0.00380881
GO:0060562	epithelial tube morphogenesis	320	24	9.83	8469	5.5e-05	0.38549	0.65613	0.00380881
GO:0001890	placenta development	149	15	4.58	5492	5.5e-05	0.16816	0.16816	0.00380881
GO:0009725	response to hormone	965	52	29.63	676	5.6e-05	1.7e-05	0.01820	0.00382834
GO:0002072	optic cup morphogenesis involved in came...	8	4	0.25	14442	5.6e-05	0.92228	0.92228	0.00382834
GO:0048608	reproductive structure development	426	29	13.08	3890	5.6e-05	0.07750	0.55513	0.00382834
GO:0051174	regulation of phosphorus metabolic proce...	1720	81	52.82	210	5.8e-05	9.4e-10	0.09265	0.0039482
GO:0034349	glial cell apoptotic process	15	5	0.46	13663	6.2e-05	0.86179	0.86179	0.0042026
GO:0045604	regulation of epidermal cell differentia...	58	9	1.78	13876	6.3e-05	0.87962	0.87962	0.00425237
GO:0061458	reproductive system development	429	29	13.17	4359	6.4e-05	0.10641	0.57438	0.00430171
GO:0046903	secretion	1618	77	49.69	582	6.5e-05	5.3e-06	0.20732	0.00435065
GO:0060411	cardiac septum morphogenesis	72	10	2.21	15920	6.6e-05	0.99995	0.99995	0.00438092
GO:0051247	positive regulation of protein metabolic...	1646	78	50.55	162	6.6e-05	5.9e-11	0.03126	0.00438092
GO:0048593	camera-type eye morphogenesis	118	13	3.62	13580	6.8e-05	0.85507	0.85507	0.00449502
GO:0090092	regulation of transmembrane receptor pro...	225	19	6.91	6067	6.9e-05	0.20187	0.98443	0.00454236
GO:0040007	growth	949	51	29.14	5267	7.0e-05	0.15688	0.15688	0.0045893
GO:1902533	positive regulation of intracellular sig...	975	52	29.94	736	7.2e-05	2.8e-05	0.76215	0.00470116
GO:0061045	negative regulation of wound healing	73	10	2.24	3191	7.5e-05	0.04138	0.04138	0.00487713
GO:0032970	regulation of actin filament-based proce...	369	26	11.33	751	7.8e-05	3.3e-05	0.20262	0.00499106
GO:0010810	regulation of cell-substrate adhesion	208	18	6.39	1384	7.8e-05	0.00147	0.27132	0.00499106
GO:0009893	positive regulation of metabolic process	3637	148	111.69	323	7.8e-05	3.4e-08	0.10866	0.00499106
GO:0048468	cell development	2118	95	65.04	672	7.8e-05	1.6e-05	0.04303	0.00499106
GO:0001937	negative regulation of endothelial cell ...	35	7	1.07	14157	7.9e-05	0.89872	0.89872	0.00503491
GO:0061383	trabecula morphogenesis	47	8	1.44	12562	8.2e-05	0.75887	0.75887	0.00520537
GO:0051893	regulation of focal adhesion assembly	60	9	1.84	14833	8.3e-05	0.95181	0.95181	0.00520687
GO:0090109	regulation of cell-substrate junction as...	60	9	1.84	14834	8.3e-05	0.95181	0.95181	0.00520687
GO:0150116	regulation of cell-substrate junction or...	60	9	1.84	14835	8.3e-05	0.95181	0.95181	0.00520687
GO:0060444	branching involved in mammary gland duct...	25	6	0.77	11893	8.8e-05	0.69439	0.69439	0.00549897
GO:0003007	heart morphogenesis	249	20	7.65	14467	9.0e-05	0.92548	0.92548	0.00558035
GO:0035556	intracellular signal transduction	2746	117	84.33	132	9.0e-05	3.9e-12	0.08273	0.00558035
GO:0045859	regulation of protein kinase activity	762	43	23.4	603	9.1e-05	6.7e-06	0.40566	0.00562057
GO:0032879	regulation of localization	2662	114	81.75	94	9.2e-05	1.3e-13	0.27734	0.00566048
GO:0043405	regulation of MAP kinase activity	331	24	10.16	1937	9.4e-05	0.00759	0.33631	0.00573938
GO:0071496	cellular response to external stimulus	331	24	10.16	4609	9.4e-05	0.12255	0.20154	0.00573938
GO:0019220	regulation of phosphate metabolic proces...	1718	80	52.76	208	9.5e-05	8.2e-10	0.08799	0.00577838
GO:0043549	regulation of kinase activity	837	46	25.7	855	9.6e-05	9.8e-05	0.51694	0.00581709
GO:0071774	response to fibroblast growth factor	139	14	4.27	2864	9.7e-05	0.02882	0.95967	0.00585551
GO:0042445	hormone metabolic process	231	19	7.09	229	9.8e-05	2.6e-09	0.03894	0.00588125
GO:1903508	positive regulation of nucleic acid-temp...	1586	75	48.7	2127	0.00010	0.01089	0.02020	0.00588125
GO:0022409	positive regulation of cell-cell adhesio...	251	20	7.71	1134	0.00010	0.00050	0.00550	0.00588125
GO:0060485	mesenchyme development	271	21	8.32	11103	0.00010	0.62163	0.83955	0.00588125
GO:1902680	positive regulation of RNA biosynthetic ...	1587	75	48.73	2087	0.00010	0.01014	0.01890	0.00588125
GO:0045785	positive regulation of cell adhesion	397	27	12.19	494	0.00010	1.7e-06	0.29839	0.00588125
GO:0051338	regulation of transferase activity	939	50	28.84	965	0.00010	0.00020	0.47285	0.00588125
GO:0001816	cytokine production	744	42	22.85	416	0.00011	4.2e-07	0.09201	0.00630706
GO:0051254	positive regulation of RNA metabolic pro...	1671	78	51.31	3393	0.00011	0.05112	0.08321	0.00630706
GO:0060537	muscle tissue development	377	26	11.58	3192	0.00011	0.04150	0.35506	0.00630706
GO:0048596	embryonic camera-type eye morphogenesis	26	6	0.8	15957	0.00011	0.99998	0.99998	0.00630706
GO:2000182	regulation of progesterone biosynthetic ...	4	3	0.12	15294	0.00011	0.98570	0.98570	0.00630706
GO:0044419	interspecies interaction between organis...	1918	87	58.9	904	0.00011	0.00014	0.31191	0.00630706
GO:0003231	cardiac ventricle development	124	13	3.81	15893	0.00011	0.99991	0.99991	0.00630706
GO:0001817	regulation of cytokine production	674	39	20.7	402	0.00012	3.5e-07	0.00656	0.0067593
GO:0031667	response to nutrient levels	489	31	15.02	3994	0.00012	0.08337	0.14763	0.0067593
GO:0046649	lymphocyte activation	652	38	20.02	1028	0.00012	0.00028	0.91152	0.0067593
GO:0003206	cardiac chamber morphogenesis	125	13	3.84	15892	0.00012	0.99991	0.99991	0.0067593
GO:0031960	response to corticosteroid	160	15	4.91	1094	0.00012	0.00039	0.05881	0.0067593
GO:0000902	cell morphogenesis	1022	53	31.38	1394	0.00013	0.00151	0.05965	0.00717107
GO:0032270	positive regulation of cellular protein ...	1545	73	47.44	172	0.00013	8.7e-11	0.01561	0.00717107
GO:0002682	regulation of immune system process	1386	67	42.56	580	0.00013	4.9e-06	0.36341	0.00717107
GO:0090288	negative regulation of cellular response...	143	14	4.39	13512	0.00013	0.84977	0.84977	0.00717107
GO:0071772	response to BMP	161	15	4.94	7716	0.00013	0.32722	0.32722	0.00717107
GO:0071773	cellular response to BMP stimulus	161	15	4.94	7717	0.00013	0.32722	0.32722	0.00717107
GO:0048568	embryonic organ development	426	28	13.08	5612	0.00014	0.17439	0.17439	0.00751537
GO:0046885	regulation of hormone biosynthetic proce...	27	6	0.83	4667	0.00014	0.12579	0.69182	0.00751537
GO:0007160	cell-matrix adhesion	218	18	6.69	2954	0.00014	0.03183	0.03183	0.00751537
GO:0043583	ear development	218	18	6.69	11054	0.00014	0.61670	0.61670	0.00751537
GO:0002065	columnar/cuboidal epithelial cell differ...	110	12	3.38	13694	0.00014	0.86582	0.86582	0.00751537
GO:0016101	diterpenoid metabolic process	110	12	3.38	910	0.00014	0.00014	0.03609	0.00751537
GO:0043409	negative regulation of MAPK cascade	162	15	4.97	8286	0.00014	0.37202	0.37202	0.00751537
GO:0030182	neuron differentiation	1338	65	41.09	1636	0.00014	0.00364	0.17086	0.00751537
GO:0051384	response to glucocorticoid	145	14	4.45	1544	0.00015	0.00275	0.00856	0.00802525
GO:0009991	response to extracellular stimulus	520	32	15.97	3523	0.00016	0.05787	0.10482	0.00844726
GO:0034350	regulation of glial cell apoptotic proce...	10	4	0.31	15611	0.00016	0.99773	0.99773	0.00844726
GO:0061138	morphogenesis of a branching epithelium	182	16	5.59	10001	0.00016	0.52145	0.52145	0.00844726
GO:0001666	response to hypoxia	343	24	10.53	3416	0.00016	0.05266	0.05266	0.00844726
GO:0048534	hematopoietic or lymphoid organ developm...	884	47	27.15	3700	0.00018	0.06709	0.55407	0.0093489
GO:0051017	actin filament bundle assembly	147	14	4.51	4341	0.00018	0.10519	0.10519	0.0093489
GO:0044092	negative regulation of molecular functio...	1087	55	33.38	6142	0.00018	0.20778	0.85893	0.0093489
GO:0010633	negative regulation of epithelial cell m...	66	9	2.03	9559	0.00018	0.47911	0.47911	0.0093489
GO:0048041	focal adhesion assembly	81	10	2.49	10768	0.00018	0.59120	0.59120	0.0093489
GO:0030509	BMP signaling pathway	148	14	4.54	8471	0.00019	0.38576	0.38576	0.00977309
GO:0048592	eye morphogenesis	148	14	4.54	14339	0.00019	0.91361	0.91361	0.00977309
GO:0033002	muscle cell proliferation	185	16	5.68	6908	0.00019	0.26486	0.95079	0.00977309
GO:0001952	regulation of cell-matrix adhesion	114	12	3.5	4130	0.00020	0.09151	0.09151	0.0101892
GO:0045682	regulation of epidermis development	82	10	2.52	13043	0.00020	0.80635	0.80635	0.0101892
GO:0007178	transmembrane receptor protein serine/th...	327	23	10.04	4062	0.00020	0.08758	0.99917	0.0101892
GO:0010562	positive regulation of phosphorus metabo...	1094	55	33.6	126	0.00021	3.4e-12	0.11455	0.0105309
GO:0045937	positive regulation of phosphate metabol...	1094	55	33.6	127	0.00021	3.4e-12	0.11455	0.0105309
GO:0048699	generation of neurons	1489	70	45.73	1661	0.00021	0.00391	0.53082	0.0105309
GO:0044319	wound healing, spreading of cells	29	6	0.89	7209	0.00021	0.28675	0.28675	0.0105309
GO:0090505	epiboly involved in wound healing	29	6	0.89	7210	0.00021	0.28675	0.28675	0.0105309
GO:0001704	formation of primary germ layer	115	12	3.53	4576	0.00022	0.12011	0.78562	0.0108287
GO:0002076	osteoblast development	19	5	0.58	13774	0.00022	0.87324	0.87324	0.0108287
GO:0061572	actin filament bundle organization	150	14	4.61	4544	0.00022	0.11892	0.11892	0.0108287
GO:0048562	embryonic organ morphogenesis	287	21	8.81	4362	0.00022	0.10652	0.10652	0.0108287
GO:0015711	organic anion transport	484	30	14.86	713	0.00022	2.3e-05	0.00154	0.0108287
GO:0048286	lung alveolus development	41	7	1.26	6793	0.00022	0.25501	0.25501	0.0108287
GO:0030324	lung development	170	15	5.22	7762	0.00024	0.33131	0.33131	0.0117409
GO:0046886	positive regulation of hormone biosynthe...	11	4	0.34	13083	0.00024	0.80861	0.80861	0.0117409
GO:0009617	response to bacterium	604	35	18.55	324	0.00025	3.4e-08	0.00706	0.0121928
GO:0042327	positive regulation of phosphorylation	1026	52	31.51	103	0.00026	4.0e-13	0.07715	0.0124902
GO:0009612	response to mechanical stimulus	209	17	6.42	8454	0.00026	0.38424	0.38424	0.0124902
GO:0001934	positive regulation of protein phosphory...	975	50	29.94	100	0.00026	2.4e-13	0.08977	0.0124902
GO:0090504	epiboly	30	6	0.92	7721	0.00026	0.32746	0.32746	0.0124902
GO:0042493	response to drug	1027	52	31.54	1084	0.00026	0.00036	0.05423	0.0124902
GO:1903707	negative regulation of hemopoiesis	135	13	4.15	8417	0.00027	0.38094	0.38094	0.0128166
GO:0010594	regulation of endothelial cell migration	153	14	4.7	4999	0.00027	0.14275	0.10651	0.0128166
GO:0030510	regulation of BMP signaling pathway	85	10	2.61	15221	0.00027	0.98153	0.98153	0.0128166
GO:0050730	regulation of peptidyl-tyrosine phosphor...	250	19	7.68	478	0.00027	1.3e-06	0.12281	0.0128166
GO:0060548	negative regulation of cell death	953	49	29.27	1648	0.00028	0.00376	0.02902	0.013174
GO:1903037	regulation of leukocyte cell-cell adhesi...	292	21	8.97	1689	0.00028	0.00431	0.05778	0.013174
GO:0022008	neurogenesis	1586	73	48.7	977	0.00028	0.00021	0.09244	0.013174
GO:0071900	regulation of protein serine/threonine k...	492	30	15.11	626	0.00030	9.1e-06	0.43150	0.0139915
GO:0002520	immune system development	930	48	28.56	3498	0.00030	0.05670	0.88577	0.0139915
GO:0031401	positive regulation of protein modificat...	1189	58	36.51	176	0.00030	1.1e-10	0.22723	0.0139915
GO:0065007	biological regulation	11646	392	357.63	8357	0.00031	0.37619	0.99508	0.0142913
GO:0010631	epithelial cell migration	273	20	8.38	3625	0.00031	0.06340	0.25938	0.0142913
GO:0030323	respiratory tube development	174	15	5.34	8675	0.00031	0.40507	0.40507	0.0142913
GO:0002683	negative regulation of immune system pro...	403	26	12.38	1785	0.00031	0.00535	0.58543	0.0142913
GO:0098542	defense response to other organism	1010	51	31.02	942	0.00032	0.00017	0.80181	0.0146677
GO:0006721	terpenoid metabolic process	120	12	3.69	916	0.00032	0.00015	0.05004	0.0146677
GO:1903035	negative regulation of response to wound...	87	10	2.67	5382	0.00033	0.16191	0.16191	0.0149547
GO:0071385	cellular response to glucocorticoid stim...	57	8	1.75	9299	0.00033	0.45509	0.45509	0.0149547
GO:0031325	positive regulation of cellular metaboli...	3213	130	98.67	398	0.00033	3.1e-07	0.07722	0.0149547
GO:0050789	regulation of biological process	10991	373	337.52	12456	0.00033	0.74800	0.99849	0.0149547
GO:0010817	regulation of hormone levels	519	31	15.94	316	0.00034	2.8e-08	0.07427	0.0153211
GO:0031328	positive regulation of cellular biosynth...	1926	85	59.14	1612	0.00034	0.00329	0.01859	0.0153211
GO:0001523	retinoid metabolic process	104	11	3.19	816	0.00035	6.8e-05	0.02289	0.0155526
GO:0048640	negative regulation of developmental gro...	104	11	3.19	15898	0.00035	0.99992	0.99992	0.0155526
GO:0090596	sensory organ morphogenesis	255	19	7.83	11171	0.00035	0.62889	0.62889	0.0155526
GO:0009891	positive regulation of biosynthetic proc...	1956	86	60.07	1274	0.00035	0.00111	0.01360	0.0155526
GO:0090132	epithelium migration	276	20	8.48	3349	0.00035	0.04877	0.21265	0.0155526
GO:0032940	secretion by cell	1490	69	45.76	485	0.00036	1.4e-06	0.14683	0.0158648
GO:0006469	negative regulation of protein kinase ac...	215	17	6.6	7079	0.00036	0.27548	0.27548	0.0158648
GO:0036499	PERK-mediated unfolded protein response	21	5	0.64	11023	0.00036	0.61507	0.61507	0.0158648
GO:0043537	negative regulation of blood vessel endo...	32	6	0.98	10950	0.00037	0.60783	0.60783	0.0162607
GO:0030879	mammary gland development	140	13	4.3	6243	0.00038	0.21376	0.21376	0.0165186
GO:0050865	regulation of cell activation	523	31	16.06	1731	0.00038	0.00477	0.62710	0.0165186
GO:0030500	regulation of bone mineralization	73	9	2.24	2113	0.00038	0.01050	0.48088	0.0165186
GO:0050794	regulation of cellular process	10489	358	322.1	12872	0.00038	0.79003	0.99572	0.0165186
GO:0080134	regulation of response to stress	1360	64	41.76	2252	0.00039	0.01331	0.88464	0.0169074
GO:0045935	positive regulation of nucleobase-contai...	1824	81	56.01	4657	0.00040	0.12521	0.18451	0.0172941
GO:0043009	chordate embryonic development	620	35	19.04	4458	0.00041	0.11326	0.11326	0.0176786
GO:0045995	regulation of embryonic development	124	12	3.81	14145	0.00044	0.89787	0.89787	0.0189212
GO:0045165	cell fate commitment	260	19	7.98	15861	0.00045	0.99981	0.99981	0.0192477
GO:0090130	tissue migration	281	20	8.63	2924	0.00045	0.03087	0.21143	0.0192477
GO:0060443	mammary gland morphogenesis	46	7	1.41	6500	0.00047	0.23050	0.23050	0.0198904
GO:0071384	cellular response to corticosteroid stim...	60	8	1.84	7072	0.00047	0.27486	0.27486	0.0198904
GO:0140352	export from cell	1532	70	47.05	369	0.00047	1.4e-07	0.14977	0.0198904
GO:1901216	positive regulation of neuron death	91	10	2.79	3136	0.00047	0.03920	0.03920	0.0198904
GO:0016310	phosphorylation	2288	97	70.26	66	0.00050	6.4e-16	0.03582	0.0209385
GO:0006793	phosphorus metabolic process	3157	127	96.95	18	0.00050	1.3e-28	0.21956	0.0209385
GO:0061029	eyelid development in camera-type eye	13	4	0.4	13819	0.00050	0.87573	0.87573	0.0209385
GO:2000052	positive regulation of non-canonical Wnt...	13	4	0.4	5979	0.00050	0.19627	0.19627	0.0209385
GO:0097435	supramolecular fiber organization	652	36	20.02	870	0.00051	0.00010	0.09528	0.0211359
GO:0032956	regulation of actin cytoskeleton organiz...	327	22	10.04	917	0.00051	0.00015	0.35431	0.0211359
GO:0070201	regulation of establishment of protein l...	726	39	22.29	1171	0.00051	0.00066	0.68540	0.0211359
GO:0061448	connective tissue development	263	19	8.08	3295	0.00051	0.04572	0.04572	0.0211359
GO:0071453	cellular response to oxygen levels	222	17	6.82	2461	0.00052	0.01868	0.04075	0.0213842
GO:0010557	positive regulation of macromolecule bio...	1840	81	56.5	1542	0.00052	0.00273	0.02489	0.0213842
GO:0006796	phosphate-containing compound metabolic ...	3130	126	96.12	16	0.00052	4.8e-29	0.19690	0.0213842
GO:0048048	embryonic eye morphogenesis	34	6	1.04	15952	0.00053	0.99998	0.99998	0.0217395
GO:0007566	embryo implantation	47	7	1.44	5978	0.00054	0.19621	0.97366	0.0220367
GO:0010718	positive regulation of epithelial to mes...	47	7	1.44	11674	0.00054	0.66908	0.66908	0.0220367
GO:0071901	negative regulation of protein serine/th...	128	12	3.93	5341	0.00058	0.15961	0.15961	0.0236088
GO:0010812	negative regulation of cell-substrate ad...	62	8	1.9	7308	0.00059	0.29407	0.29407	0.0239549
GO:0034330	cell junction organization	658	36	20.21	720	0.00060	2.4e-05	0.26368	0.0242379
GO:0043086	negative regulation of catalytic activit...	757	40	23.25	6845	0.00060	0.25908	0.75121	0.0242379
GO:0036294	cellular response to decreased oxygen le...	205	16	6.3	3482	0.00061	0.05626	0.05626	0.0243954
GO:0035107	appendage morphogenesis	147	13	4.51	4272	0.00061	0.10063	0.10063	0.0243954
GO:0035108	limb morphogenesis	147	13	4.51	4273	0.00061	0.10063	0.10063	0.0243954
GO:0030514	negative regulation of BMP signaling pat...	48	7	1.47	15160	0.00061	0.97730	0.97730	0.0243954
GO:0030193	regulation of blood coagulation	78	9	2.4	7292	0.00063	0.29240	0.29240	0.0250077
GO:0002252	immune effector process	1145	55	35.16	140	0.00063	6.6e-12	0.05391	0.0250077
GO:1902531	regulation of intracellular signal trans...	1769	78	54.32	595	0.00063	5.8e-06	0.41396	0.0250077
GO:0009792	embryo development ending in birth or eg...	637	35	19.56	4181	0.00066	0.09585	0.09585	0.0261337
GO:0018108	peptidyl-tyrosine phosphorylation	356	23	10.93	409	0.00067	3.9e-07	0.01259	0.0264642
GO:0051347	positive regulation of transferase activ...	638	35	19.59	1189	0.00068	0.00071	0.33860	0.026793
GO:0034616	response to laminar fluid shear stress	14	4	0.43	11197	0.00069	0.63147	0.63147	0.0269876
GO:0071260	cellular response to mechanical stimulus	79	9	2.43	6624	0.00069	0.24155	0.24155	0.0269876
GO:1900046	regulation of hemostasis	79	9	2.43	6459	0.00069	0.22783	0.22783	0.0269876
GO:0060343	trabecula formation	24	5	0.74	13022	0.00070	0.80452	0.80452	0.0272371
GO:0062009	secondary palate development	24	5	0.74	15959	0.00070	0.99998	0.99998	0.0272371
GO:0002237	response to molecule of bacterial origin	335	22	10.29	1286	0.00071	0.00115	0.52574	0.0272371
GO:1903844	regulation of cellular response to trans...	113	11	3.47	15777	0.00071	0.99943	0.99943	0.0272371
GO:0050731	positive regulation of peptidyl-tyrosine...	188	15	5.77	291	0.00071	1.4e-08	0.01921	0.0272371
GO:0071396	cellular response to lipid	591	33	18.15	2093	0.00071	0.01024	0.03079	0.0272371
GO:0032355	response to estradiol	131	12	4.02	6792	0.00071	0.25490	0.25490	0.0272371
GO:0042476	odontogenesis	131	12	4.02	4041	0.00071	0.08647	0.08647	0.0272371
GO:0048754	branching morphogenesis of an epithelial...	150	13	4.61	9969	0.00074	0.51850	0.51850	0.02832
GO:0007267	cell-cell signaling	1807	79	55.49	332	0.00075	4.5e-08	7.2e-06	0.0285661
GO:0006954	inflammatory response	691	37	21.22	238	0.00075	3.3e-09	8.5e-07	0.0285661
GO:0018212	peptidyl-tyrosine modification	359	23	11.02	454	0.00076	8.7e-07	0.02229	0.0287417
GO:0002088	lens development in camera-type eye	80	9	2.46	5613	0.00076	0.17443	0.17443	0.0287417
GO:1901861	regulation of muscle tissue development	132	12	4.05	11002	0.00076	0.61261	0.61261	0.0287417
GO:0014706	striated muscle tissue development	361	23	11.09	3172	0.00082	0.04071	0.36290	0.0309376
GO:0050818	regulation of coagulation	81	9	2.49	8646	0.00083	0.40215	0.40215	0.0311679
GO:0045444	fat cell differentiation	211	16	6.48	4853	0.00083	0.13663	0.13663	0.0311679
GO:0031076	embryonic camera-type eye development	37	6	1.14	15949	0.00084	0.99997	0.99997	0.0314695
GO:0050927	positive regulation of positive chemotax...	25	5	0.77	11955	0.00085	0.69920	0.69920	0.0317697
GO:0048732	gland development	431	26	13.24	4703	0.00086	0.12852	0.12852	0.0320686
GO:0030199	collagen fibril organization	51	7	1.57	2179	0.00089	0.01215	0.01215	0.0330332
GO:0051607	defense response to virus	233	17	7.16	1496	0.00089	0.00232	0.00232	0.0330332
GO:0032352	positive regulation of hormone metabolic...	15	4	0.46	14504	0.00092	0.92838	0.92838	0.0336779
GO:0046851	negative regulation of bone remodeling	15	4	0.46	11677	0.00092	0.66944	0.66944	0.0336779
GO:0051044	positive regulation of membrane protein ...	15	4	0.46	11514	0.00092	0.65571	0.65571	0.0336779
GO:0006701	progesterone biosynthetic process	7	3	0.21	15672	0.00092	0.99834	0.99834	0.0336779
GO:0060839	endothelial cell fate commitment	7	3	0.21	15626	0.00092	0.99795	0.99795	0.0336779
GO:0071499	cellular response to laminar fluid shear...	7	3	0.21	15575	0.00092	0.99702	0.99702	0.0336779
GO:0045168	cell-cell signaling involved in cell fat...	2	2	0.06	15668	0.00094	0.99833	0.99833	0.0338675
GO:0046331	lateral inhibition	2	2	0.06	15669	0.00094	0.99833	0.99833	0.0338675
GO:0071306	cellular response to vitamin E	2	2	0.06	15791	0.00094	0.99952	0.99952	0.0338675
GO:1901558	response to metformin	2	2	0.06	15792	0.00094	0.99952	0.99952	0.0338675
GO:1901731	positive regulation of platelet aggregat...	2	2	0.06	15774	0.00094	0.99941	0.99941	0.0338675
GO:1903786	regulation of glutathione biosynthetic p...	2	2	0.06	15878	0.00094	0.99987	0.99987	0.0338675
GO:2000184	positive regulation of progesterone bios...	2	2	0.06	15793	0.00094	0.99952	0.99952	0.0338675
GO:0010632	regulation of epithelial cell migration	214	16	6.57	3458	0.00097	0.05481	0.28826	0.0346364
GO:0030501	positive regulation of bone mineralizati...	38	6	1.17	1471	0.00097	0.00211	0.00211	0.0346364
GO:0032350	regulation of hormone metabolic process	38	6	1.17	3795	0.00097	0.07193	0.36822	0.0346364
GO:1903053	regulation of extracellular matrix organ...	38	6	1.17	1734	0.00097	0.00484	0.00484	0.0346364
GO:0051223	regulation of protein transport	701	37	21.53	1486	0.00098	0.00219	0.80789	0.0349155
GO:0050918	positive chemotaxis	67	8	2.06	2394	0.00099	0.01669	0.01669	0.0351934
GO:0032496	response to lipopolysaccharide	322	21	9.89	1355	0.00101	0.00137	0.00137	0.0356666
GO:0007568	aging	300	20	9.21	2669	0.00101	0.02365	0.02365	0.0356666
GO:0007584	response to nutrient	215	16	6.6	2674	0.00101	0.02375	0.02375	0.0356666
GO:0071347	cellular response to interleukin-1	175	14	5.37	5964	0.00103	0.19484	0.19484	0.0360545
GO:0030194	positive regulation of blood coagulation	26	5	0.8	11769	0.00103	0.67989	0.67989	0.0360545
GO:0050926	regulation of positive chemotaxis	26	5	0.8	10205	0.00103	0.53771	0.53771	0.0360545
GO:1900048	positive regulation of hemostasis	26	5	0.8	11770	0.00103	0.67989	0.67989	0.0360545
GO:0072593	reactive oxygen species metabolic proces...	258	18	7.92	8518	0.00107	0.39024	0.39024	0.0373729
GO:0048638	regulation of developmental growth	324	21	9.95	13353	0.00109	0.83203	0.83203	0.0379885
GO:0090087	regulation of peptide transport	731	38	22.45	1235	0.00111	0.00091	0.66031	0.0386015
GO:0006720	isoprenoid metabolic process	138	12	4.24	1176	0.00113	0.00066	0.01985	0.0392117
GO:0007159	leukocyte cell-cell adhesion	325	21	9.98	1659	0.00114	0.00391	0.05855	0.0394731
GO:0071466	cellular response to xenobiotic stimulus	177	14	5.44	236	0.00115	3.1e-09	0.08900	0.0397334
GO:0007399	nervous system development	2318	96	71.18	976	0.00117	0.00021	0.26720	0.0402505
GO:0034308	primary alcohol metabolic process	85	9	2.61	474	0.00117	1.2e-06	0.51239	0.0402505
GO:0031214	biomineral tissue development	158	13	4.85	2830	0.00119	0.02800	0.28236	0.0407632
GO:0110148	biomineralization	158	13	4.85	2831	0.00119	0.02800	0.28236	0.0407632
GO:0065009	regulation of molecular function	2872	115	88.2	339	0.00120	6.2e-08	0.18658	0.0410179
GO:0035883	enteroendocrine cell differentiation	27	5	0.83	10588	0.00123	0.57217	0.57217	0.0418645
GO:0050820	positive regulation of coagulation	27	5	0.83	12457	0.00123	0.74811	0.74811	0.0418645
GO:0033674	positive regulation of kinase activity	562	31	17.26	1024	0.00125	0.00027	0.28439	0.0424549
GO:0030029	actin filament-based process	739	38	22.69	906	0.00135	0.00014	0.03478	0.0457541
GO:0010035	response to inorganic substance	541	30	16.61	923	0.00137	0.00015	0.02773	0.0462361
GO:0030097	hemopoiesis	842	42	25.86	3180	0.00137	0.04096	0.52344	0.0462361
GO:1901564	organonitrogen compound metabolic proces...	6413	230	196.93	36	0.00139	4.9e-19	0.26747	0.0467139
GO:0009791	post-embryonic development	87	9	2.67	3940	0.00139	0.07980	0.07980	0.0467139
GO:0045892	negative regulation of transcription, DN...	1159	54	35.59	15965	0.00141	0.99999	0.99999	0.0472867
GO:0009743	response to carbohydrate	222	16	6.82	9031	0.00142	0.43226	0.43226	0.0475225
GO:0002428	antigen processing and presentation of p...	8	3	0.25	11842	0.00144	0.68748	0.68748	0.0475944
GO:0002480	antigen processing and presentation of e...	8	3	0.25	10501	0.00144	0.56360	0.56360	0.0475944
GO:0034351	negative regulation of glial cell apopto...	8	3	0.25	15638	0.00144	0.99818	0.99818	0.0475944
GO:0060430	lung saccule development	8	3	0.25	9475	0.00144	0.47111	0.47111	0.0475944
GO:0097113	AMPA glutamate receptor clustering	8	3	0.25	15827	0.00144	0.99970	0.99970	0.0475944
GO:0097688	glutamate receptor clustering	8	3	0.25	15828	0.00144	0.99970	0.99970	0.0475944
GO:0050863	regulation of T cell activation	309	20	9.49	1790	0.00145	0.00537	0.05459	0.0478261
GO:0009064	glutamine family amino acid metabolic pr...	71	8	2.18	1822	0.00146	0.00580	0.00580	0.0478933
GO:0061180	mammary gland epithelium development	71	8	2.18	6578	0.00146	0.23673	0.23673	0.0478933
GO:0008209	androgen metabolic process	28	5	0.86	7623	0.00147	0.31970	0.31970	0.0478933
GO:0010575	positive regulation of vascular endothel...	28	5	0.86	4906	0.00147	0.13905	0.13905	0.0478933
GO:0060412	ventricular septum morphogenesis	41	6	1.26	15945	0.00147	0.99997	0.99997	0.0478933
GO:0051171	regulation of nitrogen compound metaboli...	5599	204	171.94	15580	0.00147	0.99716	0.99781	0.0478933
GO:0030326	embryonic limb morphogenesis	124	11	3.81	5115	0.00153	0.14927	0.14927	0.0496459
GO:0035113	embryonic appendage morphogenesis	124	11	3.81	5116	0.00153	0.14927	0.14927	0.0496459
GO:0001819	positive regulation of cytokine producti...	449	26	13.79	647	0.00154	1.3e-05	0.02673	0.0498692
GO:0043523	regulation of neuron apoptotic process	203	15	6.23	1828	0.00155	0.00597	0.00597	0.0499906
GO:0045860	positive regulation of protein kinase ac...	521	29	16	1000	0.00155	0.00023	0.31089	0.0499906
GO terms associated with robust downregulated by TCDD genes
GO.ID	Term	Annotated	Significant	Expected	Rank in classicKS	classicFisher	classicKS	elimKS	padjFisher
GO:0030334	regulation of cell migration	820	46	11.62	1745	6.5e-16	0.00359	0.45481	1.0398e-11
GO:0022603	regulation of anatomical structure morph...	1035	51	14.67	2059	2.6e-15	0.00739	0.46101	1.54638e-11
GO:0051094	positive regulation of developmental pro...	1315	58	18.64	1508	2.9e-15	0.00173	0.16664	1.54638e-11
GO:2000145	regulation of cell motility	879	46	12.46	1360	8.7e-15	0.00105	0.40671	3.47935e-11
GO:0040012	regulation of locomotion	921	46	13.05	1345	4.8e-14	0.00101	0.46718	1.1655e-10
GO:0051270	regulation of cellular component movemen...	960	47	13.61	1128	5.0e-14	0.00033	0.38595	1.1655e-10
GO:0050793	regulation of developmental process	2477	81	35.11	1603	5.1e-14	0.00235	0.49335	1.1655e-10
GO:0009653	anatomical structure morphogenesis	2594	83	36.77	611	7.3e-14	3.4e-06	0.00838	1.45973e-10
GO:2000026	regulation of multicellular organismal d...	1962	70	27.81	1876	8.5e-14	0.00511	0.00429	1.51083e-10
GO:0022610	biological adhesion	1390	56	19.7	146	4.4e-13	3.0e-12	0.35703	7.03868e-10
GO:0035239	tube morphogenesis	803	41	11.38	1241	7.0e-13	0.00062	0.38968	1.01799e-09
GO:0051240	positive regulation of multicellular org...	1689	62	23.94	330	1.1e-12	1.3e-08	0.08525	1.46639e-09
GO:0007155	cell adhesion	1383	55	19.6	144	1.3e-12	2.9e-12	2.1e-06	1.5997e-09
GO:0035295	tube development	992	45	14.06	743	2.7e-12	2.0e-05	0.05764	3.08514e-09
GO:0045597	positive regulation of cell differentiat...	937	43	13.28	4336	6.2e-12	0.09356	0.83450	6.29882e-09
GO:0048646	anatomical structure formation involved ...	1057	46	14.98	1272	6.3e-12	0.00074	0.15715	6.29882e-09
GO:0030335	positive regulation of cell migration	486	30	6.89	1526	1.2e-11	0.00189	0.07639	1.1292e-08
GO:0040017	positive regulation of locomotion	523	31	7.41	1427	1.5e-11	0.00140	0.05589	1.26292e-08
GO:0051272	positive regulation of cellular componen...	523	31	7.41	1736	1.5e-11	0.00355	0.10552	1.26292e-08
GO:0016477	cell migration	1389	53	19.69	314	1.8e-11	7.4e-09	0.00531	1.43973e-08
GO:2000147	positive regulation of cell motility	508	30	7.2	1487	3.6e-11	0.00164	0.06501	2.74234e-08
GO:0051239	regulation of multicellular organismal p...	3020	85	42.8	197	3.9e-11	6.5e-11	0.31557	2.83583e-08
GO:0045595	regulation of cell differentiation	1751	60	24.82	2671	4.9e-11	0.02159	0.47604	3.40806e-08
GO:0030155	regulation of cell adhesion	666	34	9.44	639	8.3e-11	5.1e-06	0.00588	5.5323e-08
GO:0048514	blood vessel morphogenesis	564	31	7.99	1210	1.0e-10	0.00051	0.94861	6.3988e-08
GO:0001568	blood vessel development	643	33	9.11	1166	1.4e-10	0.00040	0.66521	8.61377e-08
GO:0060562	epithelial tube morphogenesis	320	23	4.54	10945	1.8e-10	0.60202	0.60202	1.06647e-07
GO:0060429	epithelium development	1265	48	17.93	173	2.4e-10	1.3e-11	0.05994	1.37117e-07
GO:0048729	tissue morphogenesis	658	33	9.33	11061	2.6e-10	0.61271	0.68757	1.43421e-07
GO:0001944	vasculature development	671	33	9.51	1354	4.3e-10	0.00103	0.56428	2.2929e-07
GO:0072359	circulatory system development	1029	42	14.58	1425	4.5e-10	0.00140	0.06872	2.32215e-07
GO:0009888	tissue development	2002	63	28.37	123	4.9e-10	5.7e-13	0.00027	2.42379e-07
GO:0006928	movement of cell or subcellular componen...	2003	63	28.39	71	5.0e-10	3.0e-16	0.02102	2.42379e-07
GO:0072358	cardiovascular system development	680	33	9.64	1600	6.0e-10	0.00232	0.64386	2.823e-07
GO:0040011	locomotion	1731	57	24.53	132	8.0e-10	9.4e-13	0.00175	3.45881e-07
GO:0048870	cell motility	1541	53	21.84	178	8.0e-10	1.6e-11	0.00038	3.45881e-07
GO:0051674	localization of cell	1541	53	21.84	179	8.0e-10	1.6e-11	1.00000	3.45881e-07
GO:1904018	positive regulation of vasculature devel...	182	17	2.58	2094	9.1e-10	0.00794	0.65514	3.83086e-07
GO:0000902	cell morphogenesis	1022	41	14.49	1730	1.2e-09	0.00347	0.12343	4.92215e-07
GO:0110110	positive regulation of animal organ morp...	80	12	1.13	11420	1.3e-09	0.64572	0.64572	5.19902e-07
GO:0045766	positive regulation of angiogenesis	163	16	2.31	1941	1.4e-09	0.00578	0.00578	5.46239e-07
GO:0098609	cell-cell adhesion	822	36	11.65	305	1.5e-09	5.7e-09	0.00995	5.71321e-07
GO:0002009	morphogenesis of an epithelium	532	28	7.54	11537	2.3e-09	0.65415	0.65415	8.55653e-07
GO:0048513	animal organ development	3456	88	48.98	48	3.0e-09	3.5e-19	3.7e-08	1.0907e-06
GO:0048585	negative regulation of response to stimu...	1566	52	22.2	3372	4.1e-09	0.04299	0.13465	1.4575e-06
GO:0042127	regulation of cell population proliferat...	1546	51	21.91	340	7.5e-09	1.7e-08	0.05354	2.55271e-06
GO:0010648	negative regulation of cell communicatio...	1358	47	19.25	4740	7.5e-09	0.12276	0.17991	2.55271e-06
GO:0023057	negative regulation of signaling	1362	47	19.3	4719	8.3e-09	0.12063	0.17205	2.75148e-06
GO:0048731	system development	4671	107	66.2	30	8.5e-09	1.0e-22	0.21187	2.75148e-06
GO:0009887	animal organ morphogenesis	1049	40	14.87	4196	8.6e-09	0.08569	0.10515	2.75148e-06
GO:0010634	positive regulation of epithelial cell m...	137	14	1.94	3762	9.1e-09	0.06253	0.06253	2.85437e-06
GO:0048869	cellular developmental process	4134	98	58.59	95	1.0e-08	1.6e-14	0.42162	3.07635e-06
GO:0010632	regulation of epithelial cell migration	214	17	3.03	4151	1.1e-08	0.08390	0.19172	3.32013e-06
GO:0022008	neurogenesis	1586	51	22.48	1030	1.7e-08	0.00017	0.25069	5.03609e-06
GO:1901342	regulation of vasculature development	309	20	4.38	1238	1.8e-08	0.00060	0.04299	5.23538e-06
GO:0048856	anatomical structure development	5707	122	80.89	34	2.1e-08	2.3e-21	0.25072	5.99888e-06
GO:0051128	regulation of cellular component organiz...	2257	64	31.99	1111	2.2e-08	0.00030	0.23955	6.17428e-06
GO:0050767	regulation of neurogenesis	797	33	11.3	6093	3.0e-08	0.19249	0.52265	8.27431e-06
GO:0051962	positive regulation of nervous system de...	527	26	7.47	7414	3.3e-08	0.29165	0.40871	8.94747e-06
GO:0032879	regulation of localization	2662	71	37.73	107	3.5e-08	7.8e-14	0.22710	9.33158e-06
GO:0010720	positive regulation of cell development	530	26	7.51	6784	3.7e-08	0.24282	0.58921	9.5466e-06
GO:0010594	regulation of endothelial cell migration	153	14	2.17	5390	3.7e-08	0.15500	0.11611	9.5466e-06
GO:0050769	positive regulation of neurogenesis	460	24	6.52	10661	4.1e-08	0.57399	0.73433	1.04107e-05
GO:0030154	cell differentiation	4068	95	57.66	91	4.6e-08	1.1e-14	0.00032	1.14978e-05
GO:0048699	generation of neurons	1489	48	21.1	1647	4.7e-08	0.00280	0.44054	1.15671e-05
GO:0045216	cell-cell junction organization	183	15	2.59	1959	5.3e-08	0.00597	0.61915	1.28461e-05
GO:0045785	positive regulation of cell adhesion	397	22	5.63	532	5.4e-08	1.1e-06	0.03455	1.28931e-05
GO:0051960	regulation of nervous system development	905	35	12.83	3566	6.0e-08	0.05124	0.31110	1.4115e-05
GO:0007275	multicellular organism development	5222	113	74.01	43	6.6e-08	3.3e-20	0.35417	1.53015e-05
GO:0051093	negative regulation of developmental pro...	914	35	12.95	12232	7.6e-08	0.72097	0.82727	1.73118e-05
GO:0001525	angiogenesis	476	24	6.75	785	7.8e-08	2.7e-05	0.00363	1.73118e-05
GO:0060284	regulation of cell development	915	35	12.97	4239	7.8e-08	0.08799	0.34404	1.73118e-05
GO:0043067	regulation of programmed cell death	1514	48	21.46	1375	7.9e-08	0.00108	0.37916	1.73118e-05
GO:0045765	regulation of angiogenesis	278	18	3.94	1153	9.3e-08	0.00038	0.03195	2.01043e-05
GO:0009966	regulation of signal transduction	3013	76	42.7	398	1.0e-07	7.2e-08	0.21962	2.10487e-05
GO:0010595	positive regulation of endothelial cell ...	95	11	1.35	6978	1.0e-07	0.25984	0.25984	2.10487e-05
GO:0022409	positive regulation of cell-cell adhesio...	251	17	3.56	1168	1.1e-07	0.00041	0.03998	2.28529e-05
GO:0001667	ameboidal-type cell migration	380	21	5.39	3732	1.2e-07	0.06083	0.10035	2.42992e-05
GO:0032502	developmental process	6196	127	87.82	46	1.2e-07	1.3e-19	0.40045	2.42992e-05
GO:0006915	apoptotic process	1891	55	26.8	731	1.3e-07	1.7e-05	0.12161	2.59951e-05
GO:0042981	regulation of apoptotic process	1495	47	21.19	1367	1.4e-07	0.00106	0.00979	2.76491e-05
GO:0009968	negative regulation of signal transducti...	1215	41	17.22	6250	1.6e-07	0.20433	0.33039	3.12137e-05
GO:0010646	regulation of cell communication	3468	83	49.15	392	2.0e-07	5.9e-08	0.12196	3.8547e-05
GO:0061061	muscle structure development	619	27	8.77	1297	2.2e-07	0.00081	0.22538	4.18969e-05
GO:0048732	gland development	431	22	6.11	5779	2.3e-07	0.17538	0.17538	4.3286e-05
GO:0008284	positive regulation of cell population p...	880	33	12.47	320	3.0e-07	1.1e-08	2.0e-05	5.58035e-05
GO:0022604	regulation of cell morphogenesis	477	23	6.76	3254	3.3e-07	0.03804	0.99000	5.93147e-05
GO:0007399	nervous system development	2318	62	32.85	1071	3.3e-07	0.00022	0.51760	5.93147e-05
GO:0023051	regulation of signaling	3509	83	49.73	362	3.3e-07	2.9e-08	0.12862	5.93147e-05
GO:0072175	epithelial tube formation	131	12	1.86	15614	3.6e-07	0.99881	0.99881	6.3988e-05
GO:0010631	epithelial cell migration	273	17	3.87	3746	3.7e-07	0.06179	0.08207	6.50427e-05
GO:1905332	positive regulation of morphogenesis of ...	34	7	0.48	7912	4.1e-07	0.33363	0.33363	7.1291e-05
GO:0090132	epithelium migration	276	17	3.91	3490	4.3e-07	0.04794	0.06423	7.39646e-05
GO:0090189	regulation of branching involved in uret...	22	6	0.31	13266	4.7e-07	0.82878	0.82878	7.9985e-05
GO:0045596	negative regulation of cell differentiat...	687	28	9.74	14165	5.1e-07	0.90268	0.97478	8.58786e-05
GO:0012501	programmed cell death	2027	56	28.73	625	5.3e-07	4.4e-06	0.12672	8.83168e-05
GO:0003007	heart morphogenesis	249	16	3.53	15204	5.4e-07	0.97780	0.97780	8.90555e-05
GO:0090130	tissue migration	281	17	3.98	3036	5.6e-07	0.03083	0.06374	9.14114e-05
GO:0009790	embryo development	998	35	14.14	3518	6.2e-07	0.04921	0.22951	0.000100183
GO:0043536	positive regulation of blood vessel endo...	52	8	0.74	6812	6.4e-07	0.24607	0.24607	0.000102381
GO:0010941	regulation of cell death	1627	48	23.06	936	6.7e-07	8.9e-05	0.02935	0.000106119
GO:0008219	cell death	2150	58	30.47	466	6.9e-07	2.7e-07	0.07925	0.000108215
GO:0048568	embryonic organ development	426	21	6.04	5396	7.6e-07	0.15517	0.15517	0.000118036
GO:0090092	regulation of transmembrane receptor pro...	225	15	3.19	7154	7.8e-07	0.27377	0.98499	0.000119978
GO:0043542	endothelial cell migration	196	14	2.78	6072	8.1e-07	0.19122	0.16440	0.000123405
GO:0006468	protein phosphorylation	1899	53	26.91	176	8.6e-07	1.5e-11	0.07286	0.000129787
GO:0045666	positive regulation of neuron differenti...	360	19	5.1	5712	9.5e-07	0.17250	0.26910	0.000142029
GO:0090287	regulation of cellular response to growt...	261	16	3.7	8697	1.0e-06	0.39570	0.62037	0.000146761
GO:0007178	transmembrane receptor protein serine/th...	327	18	4.63	4589	1.0e-06	0.11035	0.95262	0.000146761
GO:0061217	regulation of mesonephros development	25	6	0.35	13674	1.1e-06	0.86236	0.86236	0.000153015
GO:0051246	regulation of protein metabolic process	2676	67	37.93	331	1.1e-06	1.3e-08	0.45155	0.000153015
GO:0007154	cell communication	6280	125	89.01	12	1.1e-06	< 1e-30	0.00020	0.000153015
GO:0022612	gland morphogenesis	120	11	1.7	11043	1.1e-06	0.61117	0.61117	0.000153015
GO:0060688	regulation of morphogenesis of a branchi...	56	8	0.79	13864	1.1e-06	0.87922	0.87922	0.000153015
GO:0035148	tube formation	146	12	2.07	15217	1.1e-06	0.97814	0.97814	0.000153015
GO:0008283	cell population proliferation	1867	52	26.46	220	1.2e-06	2.3e-10	0.03491	0.000164072
GO:0051241	negative regulation of multicellular org...	1168	38	16.55	1895	1.2e-06	0.00533	0.15129	0.000164072
GO:0035556	intracellular signal transduction	2746	68	38.92	106	1.3e-06	6.8e-14	0.04858	0.000174757
GO:1902531	regulation of intracellular signal trans...	1769	50	25.07	573	1.3e-06	1.8e-06	0.15926	0.000174757
GO:0045664	regulation of neuron differentiation	639	26	9.06	3452	1.4e-06	0.04649	0.07243	0.00018208
GO:0048583	regulation of response to stimulus	3990	89	56.55	180	1.4e-06	1.6e-11	0.07951	0.00018208
GO:0001838	embryonic epithelial tube formation	123	11	1.74	15585	1.4e-06	0.99830	0.99830	0.00018208
GO:0006793	phosphorus metabolic process	3157	75	44.74	20	1.4e-06	1.1e-29	0.03721	0.00018208
GO:0048754	branching morphogenesis of an epithelial...	150	12	2.13	10813	1.5e-06	0.58931	0.58931	0.000191964
GO:0048523	negative regulation of cellular process	4619	99	65.47	4465	1.5e-06	0.10182	0.53743	0.000191964
GO:0023052	signaling	6256	124	88.67	11	1.6e-06	< 1e-30	0.07582	0.000203137
GO:0007167	enzyme linked receptor protein signaling...	997	34	14.13	246	1.7e-06	9.5e-10	0.10730	0.000214133
GO:0043491	protein kinase B signaling	241	15	3.42	2202	1.8e-06	0.00985	0.79244	0.000224958
GO:0120035	regulation of plasma membrane bounded ce...	651	26	9.23	3351	2.0e-06	0.04219	0.34380	0.000246108
GO:0030182	neuron differentiation	1338	41	18.96	1605	2.0e-06	0.00239	0.22388	0.000246108
GO:0007165	signal transduction	5749	116	81.48	6	2.1e-06	< 1e-30	0.00123	0.000254498
GO:0006796	phosphate-containing compound metabolic ...	3130	74	44.36	17	2.1e-06	2.3e-30	0.03749	0.000254498
GO:0007517	muscle organ development	382	19	5.41	1796	2.3e-06	0.00421	0.23370	0.00027664
GO:0034330	cell junction organization	658	26	9.33	804	2.4e-06	3.3e-05	0.38420	0.0002823
GO:0048598	embryonic morphogenesis	576	24	8.16	2289	2.4e-06	0.01139	0.16726	0.0002823
GO:0032268	regulation of cellular protein metabolic...	2512	63	35.6	403	2.4e-06	8.4e-08	0.60931	0.0002823
GO:0031344	regulation of cell projection organizati...	660	26	9.35	3541	2.5e-06	0.05008	0.29804	0.000289801
GO:0007166	cell surface receptor signaling pathway	2854	69	40.45	16	2.5e-06	< 1e-30	0.00085	0.000289801
GO:2000027	regulation of animal organ morphogenesis	250	15	3.54	13469	2.9e-06	0.84374	0.84374	0.00033375
GO:0022407	regulation of cell-cell adhesion	390	19	5.53	1152	3.1e-06	0.00038	0.02584	0.000354219
GO:0048519	negative regulation of biological proces...	5139	106	72.84	1779	3.3e-06	0.00398	0.19042	0.000371761
GO:0065008	regulation of biological quality	3883	86	55.03	62	3.3e-06	3.5e-17	0.01207	0.000371761
GO:0043535	regulation of blood vessel endothelial c...	86	9	1.22	6630	3.5e-06	0.23153	0.23153	0.000391535
GO:0043534	blood vessel endothelial cell migration	110	10	1.56	5753	3.7e-06	0.17428	0.17428	0.000411034
GO:0090190	positive regulation of branching involve...	18	5	0.26	12674	4.0e-06	0.76844	0.76844	0.000441297
GO:0033993	response to lipid	901	31	12.77	923	4.3e-06	8.3e-05	0.51853	0.000467939
GO:0001935	endothelial cell proliferation	138	11	1.96	4643	4.3e-06	0.11543	0.11543	0.000467939
GO:0001655	urogenital system development	328	17	4.65	4171	4.6e-06	0.08486	0.08486	0.000497204
GO:0048468	cell development	2118	55	30.02	617	4.7e-06	3.8e-06	0.02859	0.000504603
GO:0016310	phosphorylation	2288	58	32.43	66	5.1e-06	7.5e-17	0.02516	0.000543898
GO:0032989	cellular component morphogenesis	774	28	10.97	6869	5.2e-06	0.25124	0.36967	0.00055089
GO:1905207	regulation of cardiocyte differentiation	49	7	0.69	12009	5.4e-06	0.69938	0.69938	0.000568314
GO:0000165	MAPK cascade	912	31	12.93	420	5.5e-06	1.1e-07	0.00215	0.000575056
GO:0034329	cell junction assembly	406	19	5.75	1414	5.6e-06	0.00132	0.01918	0.000581709
GO:0003281	ventricular septum development	69	8	0.98	15721	5.7e-06	0.99968	0.99968	0.000588277
GO:1902105	regulation of leukocyte differentiation	265	15	3.76	4249	5.9e-06	0.08873	0.27007	0.000605015
GO:0090288	negative regulation of cellular response...	143	11	2.03	13581	6.1e-06	0.85468	0.85468	0.000621539
GO:0023014	signal transduction by protein phosphory...	923	31	13.08	437	7.0e-06	1.6e-07	0.73686	0.000708728
GO:0060602	branch elongation of an epithelium	20	5	0.28	15857	7.1e-06	0.99993	0.99993	0.000714331
GO:0003179	heart valve morphogenesis	51	7	0.72	14766	7.2e-06	0.94712	0.94712	0.000719865
GO:0003230	cardiac atrium development	34	6	0.48	14574	7.3e-06	0.93284	0.93284	0.000721816
GO:0060993	kidney morphogenesis	94	9	1.33	6809	7.4e-06	0.24568	0.24568	0.000721816
GO:0031399	regulation of protein modification proce...	1773	48	25.13	280	7.4e-06	3.1e-09	0.34327	0.000721816
GO:0003158	endothelium development	119	10	1.69	10228	7.4e-06	0.53431	0.53431	0.000721816
GO:0008360	regulation of cell shape	146	11	2.07	1948	7.5e-06	0.00585	0.00585	0.000722756
GO:0050673	epithelial cell proliferation	377	18	5.34	5318	7.5e-06	0.15167	0.15167	0.000722756
GO:0060485	mesenchyme development	271	15	3.84	12842	7.8e-06	0.78612	0.95297	0.000747165
GO:0045936	negative regulation of phosphate metabol...	535	22	7.58	3790	8.0e-06	0.06375	0.12975	0.000761762
GO:0010563	negative regulation of phosphorus metabo...	536	22	7.6	3715	8.2e-06	0.05987	0.12307	0.000776186
GO:1905330	regulation of morphogenesis of an epithe...	178	12	2.52	10544	9.0e-06	0.56372	0.56372	0.0008469
GO:0016331	morphogenesis of embryonic epithelium	149	11	2.11	15404	9.1e-06	0.99105	0.99105	0.000851302
GO:0061213	positive regulation of mesonephros devel...	21	5	0.3	13143	9.3e-06	0.81561	0.81561	0.000859954
GO:0030855	epithelial cell differentiation	754	27	10.69	60	9.3e-06	2.5e-17	0.02546	0.000859954
GO:0072078	nephron tubule morphogenesis	74	8	1.05	8069	9.7e-06	0.34898	0.34898	0.000891787
GO:0006935	chemotaxis	626	24	8.87	456	9.9e-06	2.0e-07	0.00390	0.000904973
GO:0042330	taxis	628	24	8.9	444	1.0e-05	1.8e-07	0.19967	0.00090892
GO:0042326	negative regulation of phosphorylation	425	19	6.02	4766	1.1e-05	0.12424	0.19605	0.000961568
GO:0048762	mesenchymal cell differentiation	212	13	3	14474	1.1e-05	0.92508	0.92508	0.000961568
GO:1903708	positive regulation of hemopoiesis	181	12	2.57	3183	1.1e-05	0.03543	0.15198	0.000961568
GO:0003231	cardiac ventricle development	124	10	1.76	15689	1.1e-05	0.99960	0.99960	0.000961568
GO:0010770	positive regulation of cell morphogenesi...	152	11	2.15	6411	1.1e-05	0.21567	0.99905	0.000961568
GO:0001933	negative regulation of protein phosphory...	388	18	5.5	6171	1.1e-05	0.19879	0.25125	0.000961568
GO:0061138	morphogenesis of a branching epithelium	182	12	2.58	9975	1.1e-05	0.51002	0.51002	0.000961568
GO:0072088	nephron epithelium morphogenesis	76	8	1.08	8063	1.2e-05	0.34851	0.34851	0.00104328
GO:0043066	negative regulation of apoptotic process	859	29	12.17	1391	1.3e-05	0.00119	0.10451	0.00111209
GO:0043408	regulation of MAPK cascade	724	26	10.26	491	1.3e-05	4.5e-07	0.09181	0.00111209
GO:0035270	endocrine system development	127	10	1.8	11154	1.3e-05	0.62040	0.62040	0.00111209
GO:0007043	cell-cell junction assembly	128	10	1.81	1579	1.4e-05	0.00219	0.01797	0.00117255
GO:2000826	regulation of heart morphogenesis	38	6	0.54	13553	1.4e-05	0.85189	0.85189	0.00117255
GO:0061333	renal tubule morphogenesis	78	8	1.11	8059	1.4e-05	0.34793	0.34793	0.00117255
GO:0072028	nephron morphogenesis	78	8	1.11	8060	1.4e-05	0.34793	0.34793	0.00117255
GO:0050678	regulation of epithelial cell proliferat...	322	16	4.56	7756	1.5e-05	0.31907	0.31907	0.00124329
GO:0051248	negative regulation of protein metabolic...	1055	33	14.95	6128	1.5e-05	0.19486	0.32108	0.00124329
GO:0070848	response to growth factor	688	25	9.75	1682	1.6e-05	0.00314	0.03867	0.00131934
GO:0010712	regulation of collagen metabolic process	39	6	0.55	13614	1.7e-05	0.85802	0.85802	0.00139461
GO:0043069	negative regulation of programmed cell d...	874	29	12.39	1359	1.8e-05	0.00104	0.09272	0.00146165
GO:0072001	renal system development	291	15	4.12	7174	1.8e-05	0.27485	0.27485	0.00146165
GO:0000904	cell morphogenesis involved in different...	739	26	10.47	4415	1.9e-05	0.09884	0.25765	0.00149726
GO:0030029	actin filament-based process	739	26	10.47	911	1.9e-05	7.6e-05	0.02110	0.00149726
GO:0032967	positive regulation of collagen biosynth...	24	5	0.34	15091	1.9e-05	0.97053	0.97053	0.00149726
GO:0001658	branching involved in ureteric bud morph...	59	7	0.84	12544	1.9e-05	0.75624	0.75624	0.00149726
GO:0003170	heart valve development	59	7	0.84	14988	1.9e-05	0.96347	0.96347	0.00149726
GO:0090184	positive regulation of kidney developmen...	40	6	0.57	13216	1.9e-05	0.82239	0.82239	0.00149726
GO:0003279	cardiac septum development	106	9	1.5	15583	2.0e-05	0.99823	0.99823	0.00155311
GO:1902532	negative regulation of intracellular sig...	485	20	6.87	10328	2.0e-05	0.54372	0.54372	0.00155311
GO:0031400	negative regulation of protein modificat...	568	22	8.05	4338	2.0e-05	0.09391	0.17993	0.00155311
GO:1902533	positive regulation of intracellular sig...	975	31	13.82	744	2.1e-05	2.0e-05	0.45803	0.00159212
GO:0045582	positive regulation of T cell differenti...	82	8	1.16	9303	2.1e-05	0.44326	0.44326	0.00159212
GO:1903034	regulation of response to wounding	163	11	2.31	8196	2.1e-05	0.35882	0.76722	0.00159212
GO:0050921	positive regulation of chemotaxis	134	10	1.9	2534	2.1e-05	0.01799	0.48137	0.00159212
GO:0010975	regulation of neuron projection developm...	487	20	6.9	4406	2.1e-05	0.09852	0.15349	0.00159212
GO:0061041	regulation of wound healing	135	10	1.91	4585	2.3e-05	0.11018	0.96322	0.00169553
GO:0010717	regulation of epithelial to mesenchymal ...	83	8	1.18	15242	2.3e-05	0.97986	0.97986	0.00169553
GO:0071363	cellular response to growth factor stimu...	659	24	9.34	1494	2.3e-05	0.00166	0.02843	0.00169553
GO:0010714	positive regulation of collagen metaboli...	25	5	0.35	15195	2.3e-05	0.97688	0.97688	0.00169553
GO:0045662	negative regulation of myoblast differen...	25	5	0.35	12329	2.3e-05	0.73128	0.73128	0.00169553
GO:0048858	cell projection morphogenesis	660	24	9.35	7259	2.3e-05	0.27966	0.32004	0.00169553
GO:0001763	morphogenesis of a branching structure	196	12	2.78	9392	2.4e-05	0.45211	0.45211	0.0017531
GO:0060393	regulation of pathway-restricted SMAD pr...	61	7	0.86	2309	2.4e-05	0.01176	0.98029	0.0017531
GO:0072009	nephron epithelium development	109	9	1.54	7364	2.5e-05	0.28818	0.28818	0.00180962
GO:0045619	regulation of lymphocyte differentiation	166	11	2.35	4774	2.5e-05	0.12455	0.12455	0.00180962
GO:0045580	regulation of T cell differentiation	137	10	1.94	5000	2.6e-05	0.13804	0.13804	0.00187352
GO:0032269	negative regulation of cellular protein ...	989	31	14.02	8752	2.7e-05	0.40032	0.54680	0.00192821
GO:0030510	regulation of BMP signaling pathway	85	8	1.2	15272	2.7e-05	0.98216	0.98216	0.00192821
GO:0060681	branch elongation involved in ureteric b...	5	3	0.07	15872	2.8e-05	0.99994	0.99994	0.0019732
GO:0048518	positive regulation of biological proces...	5834	113	82.69	84	2.8e-05	2.2e-15	0.01882	0.0019732
GO:0060037	pharyngeal system development	26	5	0.37	7921	2.8e-05	0.33421	0.33421	0.0019732
GO:0060560	developmental growth involved in morphog...	233	13	3.3	15639	2.9e-05	0.99916	0.99916	0.00202582
GO:0048666	neuron development	1090	33	15.45	2834	2.9e-05	0.02551	0.52789	0.00202582
GO:1903036	positive regulation of response to wound...	63	7	0.89	13451	3.0e-05	0.84257	0.84257	0.00207753
GO:0030030	cell projection organization	1497	41	21.22	626	3.0e-05	4.5e-06	0.32378	0.00207753
GO:0002040	sprouting angiogenesis	112	9	1.59	6841	3.1e-05	0.24884	0.24884	0.00212836
GO:0072073	kidney epithelium development	140	10	1.98	7596	3.1e-05	0.30758	0.30758	0.00212836
GO:0060389	pathway-restricted SMAD protein phosphor...	64	7	0.91	3046	3.3e-05	0.03116	0.99893	0.00223687
GO:0090101	negative regulation of transmembrane rec...	113	9	1.6	14428	3.3e-05	0.92030	0.92030	0.00223687
GO:0048522	positive regulation of cellular process	5325	105	75.47	124	3.3e-05	5.8e-13	0.04210	0.00223687
GO:0003197	endocardial cushion development	44	6	0.62	11173	3.4e-05	0.62177	0.62177	0.00228529
GO:0060548	negative regulation of cell death	953	30	13.51	1369	3.4e-05	0.00106	0.08182	0.00228529
GO:0051130	positive regulation of cellular componen...	1149	34	16.29	801	3.5e-05	3.1e-05	0.35787	0.0023329
GO:0014013	regulation of gliogenesis	114	9	1.62	14928	3.5e-05	0.95785	0.99972	0.0023329
GO:0007507	heart development	547	21	7.75	6716	3.6e-05	0.23791	0.23791	0.00236021
GO:0032990	cell part morphogenesis	678	24	9.61	6080	3.6e-05	0.19162	0.22195	0.00236021
GO:0030217	T cell differentiation	238	13	3.37	5408	3.6e-05	0.15600	0.15600	0.00236021
GO:0060675	ureteric bud morphogenesis	65	7	0.92	10491	3.6e-05	0.55967	0.55967	0.00236021
GO:0002521	leukocyte differentiation	506	20	7.17	877	3.7e-05	5.7e-05	0.07554	0.00239631
GO:0002064	epithelial cell development	205	12	2.91	13881	3.7e-05	0.88091	0.88091	0.00239631
GO:1902107	positive regulation of leukocyte differe...	143	10	2.03	4087	3.7e-05	0.08033	0.29673	0.00239631
GO:0046903	secretion	1618	43	22.93	434	3.8e-05	1.5e-07	0.31109	0.00244131
GO:0048608	reproductive structure development	426	18	6.04	4569	3.8e-05	0.10889	0.49332	0.00244131
GO:0120036	plasma membrane bounded cell projection ...	1461	40	20.71	594	3.9e-05	2.5e-06	0.41758	0.00248559
GO:0031175	neuron projection development	960	30	13.61	3261	3.9e-05	0.03832	0.48222	0.00248559
GO:0072171	mesonephric tubule morphogenesis	66	7	0.94	11277	4.0e-05	0.63279	0.63279	0.00253921
GO:0001822	kidney development	276	14	3.91	6972	4.1e-05	0.25916	0.25916	0.00258219
GO:1905209	positive regulation of cardiocyte differ...	28	5	0.4	13001	4.1e-05	0.80150	0.80150	0.00258219
GO:0061458	reproductive system development	429	18	6.08	5188	4.2e-05	0.14752	0.58501	0.0026348
GO:0050920	regulation of chemotaxis	208	12	2.95	7974	4.3e-05	0.33875	0.99315	0.002687
GO:0042063	gliogenesis	278	14	3.94	1943	4.4e-05	0.00580	0.60391	0.00273879
GO:0051716	cellular response to stimulus	7120	131	100.91	5	4.6e-05	< 1e-30	0.03931	0.00283024
GO:0030036	actin cytoskeleton organization	644	23	9.13	630	4.6e-05	4.7e-06	0.01278	0.00283024
GO:0051046	regulation of secretion	780	26	11.06	762	4.6e-05	2.2e-05	0.28942	0.00283024
GO:0048736	appendage development	178	11	2.52	8050	4.8e-05	0.34667	0.34667	0.00293075
GO:0060173	limb development	178	11	2.52	8051	4.8e-05	0.34667	0.34667	0.00293075
GO:0055008	cardiac muscle tissue morphogenesis	68	7	0.96	15606	4.9e-05	0.99866	0.99866	0.00296914
GO:0003209	cardiac atrium morphogenesis	29	5	0.41	15134	4.9e-05	0.97345	0.97345	0.00296914
GO:0010718	positive regulation of epithelial to mes...	47	6	0.67	13480	5.0e-05	0.84467	0.84467	0.00300695
GO:0061614	pri-miRNA transcription by RNA polymeras...	47	6	0.67	15782	5.0e-05	0.99985	0.99985	0.00300695
GO:0045621	positive regulation of lymphocyte differ...	93	8	1.32	6382	5.2e-05	0.21453	0.21453	0.0031039
GO:0072080	nephron tubule development	93	8	1.32	10008	5.2e-05	0.51297	0.51297	0.0031039
GO:0014015	positive regulation of gliogenesis	69	7	0.98	15734	5.4e-05	0.99975	0.99975	0.00316424
GO:0003096	renal sodium ion transport	6	3	0.09	14024	5.4e-05	0.89178	0.89178	0.00316424
GO:0010757	negative regulation of plasminogen activ...	6	3	0.09	12736	5.4e-05	0.77376	0.77376	0.00316424
GO:0061043	regulation of vascular wound healing	6	3	0.09	15965	5.4e-05	1.00000	1.00000	0.00316424
GO:1905005	regulation of epithelial to mesenchymal ...	6	3	0.09	12512	5.4e-05	0.75306	0.75306	0.00316424
GO:1903039	positive regulation of leukocyte cell-ce...	214	12	3.03	1282	5.6e-05	0.00075	0.01480	0.00326946
GO:0045843	negative regulation of striated muscle t...	48	6	0.68	15771	5.7e-05	0.99983	0.99983	0.00330373
GO:0051247	positive regulation of protein metabolic...	1646	43	23.33	151	5.7e-05	3.9e-12	0.47083	0.00330373
GO:0061326	renal tubule development	95	8	1.35	8680	6.1e-05	0.39282	0.39282	0.00351013
GO:0051896	regulation of protein kinase B signaling	216	12	3.06	1726	6.1e-05	0.00344	0.55944	0.00351013
GO:0008285	negative regulation of cell population p...	657	23	9.31	2879	6.3e-05	0.02694	0.02694	0.00358652
GO:0070293	renal absorption	16	4	0.23	3778	6.3e-05	0.06328	0.06328	0.00358652
GO:0030336	negative regulation of cell migration	251	13	3.56	1813	6.3e-05	0.00440	0.14348	0.00358652
GO:0048635	negative regulation of muscle organ deve...	49	6	0.69	15767	6.4e-05	0.99983	0.99983	0.0036177
GO:0001936	regulation of endothelial cell prolifera...	123	9	1.74	4827	6.4e-05	0.12685	0.12685	0.0036177
GO:0035019	somatic stem cell population maintenance	71	7	1.01	15973	6.5e-05	1.00000	1.00000	0.00366129
GO:0033002	muscle cell proliferation	185	11	2.62	5905	6.8e-05	0.18287	0.82666	0.00381683
GO:0003401	axis elongation	31	5	0.44	15811	6.9e-05	0.99989	0.99989	0.00385942
GO:0001657	ureteric bud development	97	8	1.37	7935	7.1e-05	0.33577	0.33577	0.00395745
GO:0043009	chordate embryonic development	620	22	8.79	4311	7.5e-05	0.09258	0.09258	0.00416589
GO:0072163	mesonephric epithelium development	98	8	1.39	8462	7.6e-05	0.37673	0.37673	0.00419232
GO:0072164	mesonephric tubule development	98	8	1.39	8463	7.6e-05	0.37673	0.37673	0.00419232
GO:0097191	extrinsic apoptotic signaling pathway	221	12	3.13	1419	7.7e-05	0.00136	0.47638	0.00421839
GO:0034103	regulation of tissue remodeling	73	7	1.03	9360	7.7e-05	0.44923	0.44923	0.00421839
GO:0040007	growth	949	29	13.45	4861	7.9e-05	0.12962	0.12962	0.00429851
GO:0042060	wound healing	535	20	7.58	655	7.9e-05	5.8e-06	0.13306	0.00429851
GO:1901862	negative regulation of muscle tissue dev...	51	6	0.72	15762	8.0e-05	0.99982	0.99982	0.00433817
GO:0061384	heart trabecula morphogenesis	32	5	0.45	7542	8.1e-05	0.30187	0.30187	0.00437756
GO:0071310	cellular response to organic substance	2628	60	37.25	61	8.2e-05	3.3e-17	0.04975	0.00441668
GO:0021915	neural tube development	159	10	2.25	15567	9.1e-05	0.99765	0.99765	0.00488499
GO:0040013	negative regulation of locomotion	298	14	4.22	3506	9.4e-05	0.04889	0.27068	0.00502916
GO:0060537	muscle tissue development	377	16	5.34	2441	9.9e-05	0.01513	0.01513	0.00519383
GO:0045661	regulation of myoblast differentiation	53	6	0.75	9556	0.00010	0.46712	0.46712	0.00519383
GO:0090303	positive regulation of wound healing	53	6	0.75	13607	0.00010	0.85733	0.85733	0.00519383
GO:0007492	endoderm development	76	7	1.08	3260	0.00010	0.03828	0.03828	0.00519383
GO:0051271	negative regulation of cellular componen...	300	14	4.25	2493	0.00010	0.01669	0.27409	0.00519383
GO:0001823	mesonephros development	102	8	1.45	9260	0.00010	0.43864	0.43864	0.00519383
GO:0003159	morphogenesis of an endothelium	18	4	0.26	5345	0.00010	0.15245	0.15245	0.00519383
GO:0061154	endothelial tube morphogenesis	18	4	0.26	5346	0.00010	0.15245	0.15245	0.00519383
GO:0072079	nephron tubule formation	18	4	0.26	14069	0.00010	0.89613	0.89613	0.00519383
GO:0048545	response to steroid hormone	380	16	5.39	3712	0.00011	0.05979	0.25339	0.00560404
GO:0032965	regulation of collagen biosynthetic proc...	34	5	0.48	13444	0.00011	0.84151	0.84151	0.00560404
GO:0034405	response to fluid shear stress	34	5	0.48	12929	0.00011	0.79394	0.79394	0.00560404
GO:0009792	embryo development ending in birth or eg...	637	22	9.03	3977	0.00011	0.07385	0.07385	0.00560404
GO:0002042	cell migration involved in sprouting ang...	54	6	0.77	9496	0.00011	0.46127	0.46127	0.00560404
GO:2000146	negative regulation of cell motility	266	13	3.77	1851	0.00011	0.00482	0.14212	0.00560404
GO:0009719	response to endogenous stimulus	1643	42	23.29	249	0.00012	1.0e-09	0.05106	0.00592481
GO:0001841	neural tube formation	104	8	1.47	15182	0.00012	0.97583	0.97583	0.00592481
GO:0048771	tissue remodeling	164	10	2.32	2744	0.00012	0.02327	0.56170	0.00592481
GO:0014812	muscle cell migration	78	7	1.11	6095	0.00012	0.19253	0.19253	0.00592481
GO:0045786	negative regulation of cell cycle	597	21	8.46	2442	0.00012	0.01514	0.22708	0.00592481
GO:0090183	regulation of kidney development	55	6	0.78	14301	0.00012	0.91180	0.91180	0.00592481
GO:0048589	developmental growth	642	22	9.1	8111	0.00012	0.35303	0.35303	0.00592481
GO:0048812	neuron projection morphogenesis	642	22	9.1	6702	0.00012	0.23664	0.27579	0.00592481
GO:0003205	cardiac chamber development	165	10	2.34	15469	0.00012	0.99235	0.99235	0.00592481
GO:0001837	epithelial to mesenchymal transition	134	9	1.9	12014	0.00012	0.69982	0.69982	0.00592481
GO:0003203	endocardial cushion morphogenesis	35	5	0.5	10898	0.00013	0.59634	0.59634	0.00630185
GO:0071560	cellular response to transforming growth...	233	12	3.3	9776	0.00013	0.48891	0.48891	0.00630185
GO:0060415	muscle tissue morphogenesis	79	7	1.12	15364	0.00013	0.98816	0.98816	0.00630185
GO:0009611	response to wounding	644	22	9.13	669	0.00013	6.9e-06	0.00466	0.00630185
GO:0032270	positive regulation of cellular protein ...	1545	40	21.9	160	0.00013	6.0e-12	0.00368	0.00630185
GO:0001932	regulation of protein phosphorylation	1387	37	19.66	101	0.00013	5.0e-14	0.27109	0.00630185
GO:0050870	positive regulation of T cell activation	200	11	2.83	1267	0.00014	0.00071	0.01573	0.00670533
GO:0002088	lens development in camera-type eye	80	7	1.13	6048	0.00014	0.18975	0.18975	0.00670533
GO:0071495	cellular response to endogenous stimulus	1390	37	19.7	479	0.00014	3.6e-07	0.14102	0.00670533
GO:0048534	hematopoietic or lymphoid organ developm...	884	27	12.53	2585	0.00014	0.01928	0.06080	0.00670533
GO:0010976	positive regulation of neuron projection...	273	13	3.87	5359	0.00015	0.15321	0.25669	0.00712033
GO:0061626	pharyngeal arch artery morphogenesis	8	3	0.11	7016	0.00015	0.26192	0.26192	0.00712033
GO:0019220	regulation of phosphate metabolic proces...	1718	43	24.35	175	0.00015	1.5e-11	0.15960	0.00712033
GO:0051174	regulation of phosphorus metabolic proce...	1720	43	24.38	169	0.00016	1.2e-11	0.15255	0.00744047
GO:0031401	positive regulation of protein modificat...	1189	33	16.85	181	0.00016	1.6e-11	0.12298	0.00744047
GO:0002043	blood vessel endothelial cell proliferat...	20	4	0.28	7967	0.00016	0.33844	0.33844	0.00744047
GO:0071559	response to transforming growth factor b...	239	12	3.39	10575	0.00016	0.56596	0.56596	0.00744047
GO:0030097	hemopoiesis	842	26	11.93	2757	0.00016	0.02360	0.08945	0.00744047
GO:1903706	regulation of hemopoiesis	435	17	6.17	2760	0.00016	0.02363	0.10711	0.00744047
GO:1905314	semi-lunar valve development	37	5	0.52	15798	0.00016	0.99988	0.99988	0.00744047
GO:0065009	regulation of molecular function	2872	63	40.71	295	0.00017	4.9e-09	0.19353	0.00779223
GO:0048872	homeostasis of number of cells	240	12	3.4	4351	0.00017	0.09470	0.09470	0.00779223
GO:0120039	plasma membrane bounded cell projection ...	656	22	9.3	6656	0.00017	0.23344	0.26907	0.00779223
GO:0010033	response to organic substance	3176	68	45.01	33	0.00017	4.9e-22	0.12503	0.00779223
GO:0030879	mammary gland development	140	9	1.98	8121	0.00017	0.35382	0.35382	0.00779223
GO:0050790	regulation of catalytic activity	2235	52	31.68	234	0.00018	5.9e-10	0.38058	0.00815711
GO:0014070	response to organic cyclic compound	946	28	13.41	337	0.00018	1.6e-08	0.00334	0.00815711
GO:0072006	nephron development	141	9	2	6920	0.00018	0.25581	0.25581	0.00815711
GO:0048738	cardiac muscle tissue development	207	11	2.93	8102	0.00018	0.35256	0.35256	0.00815711
GO:0090049	regulation of cell migration involved in...	38	5	0.54	12571	0.00019	0.75919	0.75919	0.00851381
GO:0060055	angiogenesis involved in wound healing	21	4	0.3	12413	0.00019	0.74163	0.74163	0.00851381
GO:0090050	positive regulation of cell migration in...	21	4	0.3	12562	0.00019	0.75775	0.75775	0.00851381
GO:2001026	regulation of endothelial cell chemotaxi...	21	4	0.3	15366	0.00019	0.98836	0.99996	0.00851381
GO:0070887	cellular response to chemical stimulus	3190	68	45.21	29	0.00020	8.9e-23	0.05812	0.00874153
GO:0043086	negative regulation of catalytic activit...	757	24	10.73	4479	0.00020	0.10257	0.24999	0.00874153
GO:0001300	chronological cell aging	2	2	0.03	15902	0.00020	0.99997	0.99997	0.00874153
GO:0060825	fibroblast growth factor receptor signal...	2	2	0.03	15787	0.00020	0.99986	0.99986	0.00874153
GO:0062044	negative regulation of cardiac epithelia...	2	2	0.03	15948	0.00020	0.99999	0.99999	0.00874153
GO:1905006	negative regulation of epithelial to mes...	2	2	0.03	15949	0.00020	0.99999	0.99999	0.00874153
GO:2000313	regulation of fibroblast growth factor r...	2	2	0.03	15788	0.00020	0.99986	0.99986	0.00874153
GO:0048644	muscle organ morphogenesis	85	7	1.2	15459	0.00020	0.99196	0.99196	0.00874153
GO:0050772	positive regulation of axonogenesis	85	7	1.2	15645	0.00020	0.99928	0.99928	0.00874153
GO:0014706	striated muscle tissue development	361	15	5.12	2396	0.00021	0.01382	0.01382	0.00905491
GO:0051173	positive regulation of nitrogen compound...	3075	66	43.58	293	0.00021	4.5e-09	0.75371	0.00905491
GO:0030198	extracellular matrix organization	362	15	5.13	102	0.00021	5.4e-14	5.3e-08	0.00905491
GO:0043065	positive regulation of apoptotic process	621	21	8.8	2033	0.00021	0.00705	0.01759	0.00905491
GO:1903672	positive regulation of sprouting angioge...	39	5	0.55	5617	0.00021	0.16595	0.16595	0.00905491
GO:0043062	extracellular structure organization	363	15	5.14	108	0.00022	8.7e-14	0.95323	0.00933512
GO:2000736	regulation of stem cell differentiation	114	8	1.62	6407	0.00022	0.21549	1.00000	0.00933512
GO:0048103	somatic stem cell division	9	3	0.13	15974	0.00022	1.00000	1.00000	0.00933512
GO:0060677	ureteric bud elongation	9	3	0.13	15828	0.00022	0.99989	0.99989	0.00933512
GO:0062042	regulation of cardiac epithelial to mese...	9	3	0.13	13436	0.00022	0.84072	0.84072	0.00933512
GO:0048667	cell morphogenesis involved in neuron di...	578	20	8.19	7111	0.00022	0.27020	0.32714	0.00933512
GO:0042325	regulation of phosphorylation	1531	39	21.7	194	0.00023	4.4e-11	0.19457	0.00970794
GO:0007159	leukocyte cell-cell adhesion	325	14	4.61	1300	0.00023	0.00082	0.01733	0.00970794
GO:0043068	positive regulation of programmed cell d...	626	21	8.87	2009	0.00024	0.00672	0.01678	0.0100505
GO:0048562	embryonic organ morphogenesis	287	13	4.07	5415	0.00024	0.15653	0.15653	0.0100505
GO:0032623	interleukin-2 production	62	6	0.88	11927	0.00024	0.69189	0.69189	0.0100505
GO:0010942	positive regulation of cell death	674	22	9.55	1988	0.00025	0.00636	0.05297	0.0103608
GO:0035107	appendage morphogenesis	147	9	2.08	4925	0.00025	0.13416	0.13416	0.0103608
GO:0035108	limb morphogenesis	147	9	2.08	4926	0.00025	0.13416	0.13416	0.0103608
GO:0060840	artery development	88	7	1.25	9015	0.00025	0.42080	0.42080	0.0103608
GO:0048863	stem cell differentiation	252	12	3.57	7336	0.00026	0.28637	0.64464	0.0107473
GO:0032940	secretion by cell	1490	38	21.12	370	0.00027	3.1e-08	0.29675	0.0110465
GO:0017145	stem cell division	41	5	0.58	15396	0.00027	0.99070	0.99070	0.0110465
GO:0060412	ventricular septum morphogenesis	41	5	0.58	15377	0.00027	0.98932	0.98932	0.0110465
GO:1902893	regulation of pri-miRNA transcription by...	41	5	0.58	15365	0.00027	0.98828	0.98828	0.0110465
GO:0031346	positive regulation of cell projection o...	371	15	5.26	1697	0.00028	0.00320	0.23805	0.0113396
GO:0014066	regulation of phosphatidylinositol 3-kin...	118	8	1.67	2686	0.00028	0.02192	0.02192	0.0113396
GO:1903037	regulation of leukocyte cell-cell adhesi...	292	13	4.14	1201	0.00028	0.00048	0.01390	0.0113396
GO:0031639	plasminogen activation	23	4	0.33	3917	0.00028	0.06999	0.06999	0.0113396
GO:0048844	artery morphogenesis	64	6	0.91	7771	0.00029	0.32075	0.32075	0.0116561
GO:0070371	ERK1 and ERK2 cascade	293	13	4.15	530	0.00029	9.9e-07	0.27685	0.0116561
GO:0051179	localization	6335	116	89.79	206	0.00029	9.8e-11	0.00898	0.0116561
GO:0003149	membranous septum morphogenesis	10	3	0.14	15253	0.00031	0.98072	0.98072	0.0124287
GO:0002520	immune system development	930	27	13.18	2556	0.00032	0.01855	0.21461	0.0127976
GO:0030278	regulation of ossification	186	10	2.64	8669	0.00033	0.39140	0.99837	0.0131319
GO:0050679	positive regulation of epithelial cell p...	186	10	2.64	6092	0.00033	0.19245	0.19245	0.0131319
GO:0061035	regulation of cartilage development	66	6	0.94	9001	0.00034	0.41950	0.41950	0.0134296
GO:1903670	regulation of sprouting angiogenesis	66	6	0.94	5459	0.00034	0.15913	0.15913	0.0134296
GO:0032964	collagen biosynthetic process	43	5	0.61	12188	0.00034	0.71755	0.71755	0.0134296
GO:0050680	negative regulation of epithelial cell p...	122	8	1.73	13059	0.00035	0.80634	0.80634	0.0137229
GO:0010769	regulation of cell morphogenesis involve...	299	13	4.24	8687	0.00035	0.39390	0.87722	0.0137229
GO:0016049	cell growth	465	17	6.59	5234	0.00035	0.14892	0.14892	0.0137229
GO:0007409	axonogenesis	466	17	6.6	7765	0.00036	0.31978	0.31978	0.0140461
GO:0002696	positive regulation of leukocyte activat...	300	13	4.25	1192	0.00036	0.00046	0.24435	0.0140461
GO:0040008	regulation of growth	648	21	9.18	5151	0.00037	0.14556	0.14556	0.0144012
GO:0071675	regulation of mononuclear cell migration	44	5	0.62	2414	0.00038	0.01418	0.42618	0.0147545
GO:0045995	regulation of embryonic development	124	8	1.76	13236	0.00039	0.82485	0.82485	0.0150696
GO:1901888	regulation of cell junction assembly	190	10	2.69	7031	0.00039	0.26307	0.26307	0.0150696
GO:0097435	supramolecular fiber organization	652	21	9.24	825	0.00041	3.8e-05	0.04860	0.0157663
GO:0003206	cardiac chamber morphogenesis	125	8	1.77	15509	0.00041	0.99478	0.99478	0.0157663
GO:0032570	response to progesterone	45	5	0.64	7124	0.00042	0.27138	0.27138	0.0161121
GO:0045628	regulation of T-helper 2 cell differenti...	11	3	0.16	15595	0.00043	0.99851	0.99851	0.016339
GO:0060174	limb bud formation	11	3	0.16	15861	0.00043	0.99993	0.99993	0.016339
GO:0061042	vascular wound healing	11	3	0.16	14077	0.00043	0.89687	0.89687	0.016339
GO:0014020	primary neural tube formation	96	7	1.36	14592	0.00043	0.93385	0.93385	0.016339
GO:0002576	platelet degranulation	127	8	1.8	7345	0.00046	0.28759	0.28759	0.0173552
GO:0045992	negative regulation of embryonic develop...	26	4	0.37	15544	0.00046	0.99707	0.99707	0.0173552
GO:0140352	export from cell	1532	38	21.71	268	0.00046	1.8e-09	0.30549	0.0173552
GO:0033628	regulation of cell adhesion mediated by ...	46	5	0.65	10280	0.00047	0.53939	0.53939	0.0176493
GO:0060443	mammary gland morphogenesis	46	5	0.65	10509	0.00047	0.56082	0.56082	0.0176493
GO:0048584	positive regulation of response to stimu...	2211	50	31.34	137	0.00048	1.5e-12	0.01845	0.0179826
GO:0030098	lymphocyte differentiation	350	14	4.96	1070	0.00049	0.00022	0.15842	0.0182291
GO:0071772	response to BMP	161	9	2.28	7650	0.00049	0.31230	0.31230	0.0182291
GO:0071773	cellular response to BMP stimulus	161	9	2.28	7651	0.00049	0.31230	0.31230	0.0182291
GO:0050867	positive regulation of cell activation	311	13	4.41	1374	0.00051	0.00107	0.26929	0.0188853
GO:0044087	regulation of cellular component biogene...	908	26	12.87	1547	0.00051	0.00197	0.40221	0.0188853
GO:0061383	trabecula morphogenesis	47	5	0.67	11336	0.00052	0.63947	0.63947	0.019079
GO:1904019	epithelial cell apoptotic process	99	7	1.4	4922	0.00052	0.13394	0.13394	0.019079
GO:0050896	response to stimulus	8592	147	121.78	10	0.00052	< 1e-30	0.00481	0.019079
GO:0033673	negative regulation of kinase activity	234	11	3.32	8042	0.00052	0.34586	0.55427	0.019079
GO:0035767	endothelial cell chemotaxis	27	4	0.38	14933	0.00053	0.95850	0.99995	0.0193571
GO:0061037	negative regulation of cartilage develop...	27	4	0.38	13338	0.00053	0.83352	0.83352	0.0193571
GO:0003208	cardiac ventricle morphogenesis	72	6	1.02	15243	0.00054	0.97991	0.97991	0.0196327
GO:0060411	cardiac septum morphogenesis	72	6	1.02	15747	0.00054	0.99977	0.99977	0.0196327
GO:0006464	cellular protein modification process	3990	79	56.55	368	0.00055	3.1e-08	0.01154	0.0199058
GO:0036211	protein modification process	3990	79	56.55	369	0.00055	3.1e-08	0.01154	0.0199058
GO:0048660	regulation of smooth muscle cell prolife...	131	8	1.86	3281	0.00056	0.03897	0.40832	0.0200859
GO:0030950	establishment or maintenance of actin cy...	12	3	0.17	12328	0.00056	0.73127	0.73127	0.0200859
GO:0048642	negative regulation of skeletal muscle t...	12	3	0.17	14566	0.00056	0.93173	0.93173	0.0200859
GO:0051152	positive regulation of smooth muscle cel...	12	3	0.17	15882	0.00056	0.99996	0.99996	0.0200859
GO:0010862	positive regulation of pathway-restricte...	48	5	0.68	1183	0.00057	0.00044	0.00044	0.020308
GO:0055010	ventricular cardiac muscle tissue morpho...	48	5	0.68	15780	0.00057	0.99984	0.99984	0.020308
GO:2000351	regulation of endothelial cell apoptotic...	48	5	0.68	6150	0.00057	0.19749	0.19749	0.020308
GO:0043412	macromolecule modification	4187	82	59.34	397	0.00058	7.2e-08	0.00740	0.0205271
GO:0045446	endothelial cell differentiation	101	7	1.43	12021	0.00058	0.70134	0.70134	0.0205271
GO:0051302	regulation of cell division	165	9	2.34	8985	0.00058	0.41815	0.41815	0.0205271
GO:0048659	smooth muscle cell proliferation	132	8	1.87	3155	0.00059	0.03440	0.37595	0.0206526
GO:0060828	regulation of canonical Wnt signaling pa...	276	12	3.91	15071	0.00059	0.96856	0.96856	0.0206526
GO:0045218	zonula adherens maintenance	3	2	0.04	12347	0.00059	0.73322	0.73322	0.0206526
GO:0072190	ureter urothelium development	3	2	0.04	15920	0.00059	0.99998	0.99998	0.0206526
GO:2000097	regulation of smooth muscle cell-matrix ...	3	2	0.04	11054	0.00059	0.61242	0.61242	0.0206526
GO:0003180	aortic valve morphogenesis	28	4	0.4	15829	0.00062	0.99990	0.99990	0.0216081
GO:0001558	regulation of cell growth	401	15	5.68	5190	0.00062	0.14757	0.14757	0.0216081
GO:0043010	camera-type eye development	318	13	4.51	14929	0.00063	0.95786	0.95786	0.0219089
GO:0010647	positive regulation of cell communicatio...	1837	43	26.04	515	0.00064	7.2e-07	0.10830	0.0221603
GO:0044267	cellular protein metabolic process	4976	94	70.53	208	0.00064	1.1e-10	0.00286	0.0221603
GO:0097190	apoptotic signaling pathway	582	19	8.25	2424	0.00065	0.01470	0.60097	0.0224096
GO:0002683	negative regulation of immune system pro...	403	15	5.71	1892	0.00065	0.00531	0.44845	0.0224096
GO:0023056	positive regulation of signaling	1843	43	26.12	514	0.00068	7.1e-07	0.10310	0.0233433
GO:1901700	response to oxygen-containing compound	1619	39	22.95	156	0.00068	5.4e-12	0.26890	0.0233433
GO:0001706	endoderm formation	50	5	0.71	3473	0.00069	0.04740	0.04740	0.0235853
GO:0010171	body morphogenesis	50	5	0.71	11676	0.00069	0.66610	0.66610	0.0235853
GO:1903530	regulation of secretion by cell	728	22	10.32	641	0.00070	5.1e-06	0.13144	0.0238761
GO:0010755	regulation of plasminogen activation	13	3	0.18	8210	0.00072	0.35965	0.35965	0.024454
GO:0014067	negative regulation of phosphatidylinosi...	13	3	0.18	15075	0.00072	0.96893	0.96893	0.024454
GO:0031325	positive regulation of cellular metaboli...	3213	66	45.54	286	0.00073	3.6e-09	0.30735	0.0245849
GO:0001570	vasculogenesis	76	6	1.08	13513	0.00073	0.84804	0.84804	0.0245849
GO:1904035	regulation of epithelial cell apoptotic ...	76	6	1.08	8573	0.00073	0.38375	0.38375	0.0245849
GO:0007010	cytoskeleton organization	1296	33	18.37	443	0.00073	1.8e-07	0.07842	0.0245849
GO:0072523	purine-containing compound catabolic pro...	51	5	0.72	1649	0.00076	0.00283	0.72459	0.0255414
GO:0007423	sensory organ development	544	18	7.71	5091	0.00077	0.14246	0.14246	0.0258232
GO:0010810	regulation of cell-substrate adhesion	208	10	2.95	970	0.00079	0.00011	0.05245	0.0263834
GO:0090090	negative regulation of canonical Wnt sig...	172	9	2.44	9543	0.00079	0.46564	0.46564	0.0263834
GO:1901564	organonitrogen compound metabolic proces...	6413	115	90.89	35	0.00080	2.4e-21	0.00562	0.0266617
GO:0061082	myeloid leukocyte cytokine production	30	4	0.43	6807	0.00081	0.24532	0.24532	0.0268829
GO:0061311	cell surface receptor signaling pathway ...	30	4	0.43	12934	0.00081	0.79427	0.79427	0.0268829
GO:0009612	response to mechanical stimulus	209	10	2.96	8369	0.00082	0.37031	0.37031	0.0271585
GO:0072132	mesenchyme morphogenesis	52	5	0.74	7561	0.00083	0.30474	0.84484	0.02732
GO:0080134	regulation of response to stress	1360	34	19.28	1861	0.00083	0.00490	0.40444	0.02732
GO:0030193	regulation of blood coagulation	78	6	1.11	6582	0.00083	0.22777	0.22777	0.02732
GO:0007267	cell-cell signaling	1807	42	25.61	345	0.00086	1.9e-08	3.1e-05	0.0282493
GO:0042110	T cell activation	459	16	6.51	864	0.00088	5.1e-05	0.00347	0.0287881
GO:0043393	regulation of protein binding	211	10	2.99	3523	0.00088	0.04927	0.12450	0.0287881
GO:0055024	regulation of cardiac muscle tissue deve...	79	6	1.12	11302	0.00089	0.63531	0.63531	0.0289966
GO:1900046	regulation of hemostasis	79	6	1.12	5750	0.00089	0.17405	0.17405	0.0289966
GO:0010935	regulation of macrophage cytokine produc...	14	3	0.2	14087	0.00091	0.89724	0.89724	0.0294682
GO:0045064	T-helper 2 cell differentiation	14	3	0.2	13033	0.00091	0.80444	0.80444	0.0294682
GO:0060326	cell chemotaxis	290	12	4.11	227	0.00091	4.0e-10	0.01127	0.0294682
GO:0051150	regulation of smooth muscle cell differe...	31	4	0.44	14650	0.00092	0.93842	0.93842	0.0296719
GO:0070306	lens fiber cell differentiation	31	4	0.44	13812	0.00092	0.87360	0.87360	0.0296719
GO:0061564	axon development	507	17	7.19	7480	0.00093	0.29729	0.45254	0.029934
GO:0014065	phosphatidylinositol 3-kinase signaling	142	8	2.01	1752	0.00095	0.00364	0.00364	0.0304552
GO:0055017	cardiac muscle tissue growth	80	6	1.13	13314	0.00095	0.83229	0.83229	0.0304552
GO:0001503	ossification	376	14	5.33	2494	0.00098	0.01670	0.14084	0.0312292
GO:0072577	endothelial cell apoptotic process	54	5	0.77	3590	0.00098	0.05325	0.05325	0.0312292
GO:0007049	cell cycle	1763	41	24.99	853	0.00098	4.6e-05	0.33494	0.0312292
GO:0000077	DNA damage checkpoint	143	8	2.03	1324	0.00100	0.00090	0.86136	0.0318032
GO:0006469	negative regulation of protein kinase ac...	215	10	3.05	8043	0.00101	0.34597	0.67192	0.0320575
GO:0014032	neural crest cell development	81	6	1.15	9493	0.00102	0.46085	0.46085	0.0321833
GO:0050818	regulation of coagulation	81	6	1.15	7835	0.00102	0.32659	0.32659	0.0321833
GO:0017015	regulation of transforming growth factor...	111	7	1.57	15653	0.00102	0.99934	0.99934	0.0321833
GO:0003176	aortic valve development	32	4	0.45	15808	0.00104	0.99989	0.99989	0.0326854
GO:0060325	face morphogenesis	32	4	0.45	12414	0.00104	0.74191	0.74191	0.0326854
GO:0003229	ventricular cardiac muscle tissue develo...	55	5	0.78	15685	0.00107	0.99955	0.99955	0.0334967
GO:0051145	smooth muscle cell differentiation	55	5	0.78	13091	0.00107	0.81067	0.81067	0.0334967
GO:0010604	positive regulation of macromolecule met...	3384	68	47.96	262	0.00108	1.6e-09	0.42849	0.0337437
GO:0009893	positive regulation of metabolic process	3637	72	51.55	205	0.00110	9.5e-11	0.06711	0.0343016
GO:0060322	head development	755	22	10.7	1536	0.00112	0.00193	0.04917	0.0348573
GO:0051493	regulation of cytoskeleton organization	516	17	7.31	629	0.00113	4.7e-06	0.29085	0.0351002
GO:1903844	regulation of cellular response to trans...	113	7	1.6	15684	0.00114	0.99955	0.99955	0.0353422
GO:0045445	myoblast differentiation	83	6	1.18	9276	0.00116	0.44028	0.44028	0.0357509
GO:0010716	negative regulation of extracellular mat...	4	2	0.06	11560	0.00118	0.65595	0.65595	0.0357509
GO:0035470	positive regulation of vascular wound he...	4	2	0.06	15967	0.00118	1.00000	1.00000	0.0357509
GO:0035910	ascending aorta morphogenesis	4	2	0.06	13301	0.00118	0.83090	0.83090	0.0357509
GO:0045629	negative regulation of T-helper 2 cell d...	4	2	0.06	15602	0.00118	0.99863	0.99863	0.0357509
GO:0070294	renal sodium ion absorption	4	2	0.06	15325	0.00118	0.98494	0.98494	0.0357509
GO:0072095	regulation of branch elongation involved...	4	2	0.06	15881	0.00118	0.99995	0.99995	0.0357509
GO:0072191	ureter smooth muscle development	4	2	0.06	15905	0.00118	0.99998	0.99998	0.0357509
GO:0072193	ureter smooth muscle cell differentiatio...	4	2	0.06	15906	0.00118	0.99998	0.99998	0.0357509
GO:0072278	metanephric comma-shaped body morphogene...	4	2	0.06	15754	0.00118	0.99978	0.99978	0.0357509
GO:0072289	metanephric nephron tubule formation	4	2	0.06	15907	0.00118	0.99998	0.99998	0.0357509
GO:0009967	positive regulation of signal transducti...	1610	38	22.82	552	0.00118	1.4e-06	0.10866	0.0357509
GO:0051147	regulation of muscle cell differentiatio...	147	8	2.08	3881	0.00119	0.06830	0.55362	0.0359857
GO:0050770	regulation of axonogenesis	183	9	2.59	15592	0.00122	0.99843	0.99843	0.0368233
GO:0048661	positive regulation of smooth muscle cel...	84	6	1.19	2045	0.00123	0.00723	0.13951	0.0370552
GO:0030509	BMP signaling pathway	148	8	2.1	9595	0.00124	0.47149	0.47149	0.0372862
GO:0045859	regulation of protein kinase activity	762	22	10.8	541	0.00126	1.2e-06	0.33662	0.0376049
GO:0001704	formation of primary germ layer	115	7	1.63	2997	0.00126	0.02999	0.02999	0.0376049
GO:0001755	neural crest cell migration	57	5	0.81	11174	0.00126	0.62192	0.62192	0.0376049
GO:0001666	response to hypoxia	343	13	4.86	2594	0.00126	0.01957	0.01806	0.0376049
GO:0007179	transforming growth factor beta receptor...	184	9	2.61	7836	0.00127	0.32709	0.32709	0.0377624
GO:0007219	Notch signaling pathway	184	9	2.61	2584	0.00127	0.01928	0.01928	0.0377624
GO:0051251	positive regulation of lymphocyte activa...	261	11	3.7	1227	0.00128	0.00056	0.30300	0.0379892
GO:0010092	specification of animal organ identity	34	4	0.48	11076	0.00131	0.61429	0.61429	0.038241
GO:0031128	developmental induction	34	4	0.48	11167	0.00131	0.62130	0.62130	0.038241
GO:0045622	regulation of T-helper cell differentiat...	34	4	0.48	14937	0.00131	0.95862	0.95862	0.038241
GO:0110111	negative regulation of animal organ morp...	34	4	0.48	6672	0.00131	0.23497	0.23497	0.038241
GO:0050865	regulation of cell activation	523	17	7.41	1554	0.00131	0.00201	0.25220	0.038241
GO:0014031	mesenchymal cell development	85	6	1.2	8502	0.00131	0.37878	0.37878	0.038241
GO:0048864	stem cell development	85	6	1.2	9887	0.00131	0.50088	0.50088	0.038241
GO:0051149	positive regulation of muscle cell diffe...	85	6	1.2	4939	0.00131	0.13547	0.13547	0.038241
GO:0071674	mononuclear cell migration	85	6	1.2	393	0.00131	6.2e-08	0.12507	0.038241
GO:0051348	negative regulation of transferase activ...	262	11	3.71	10410	0.00132	0.55103	0.56043	0.0384627
GO:0003222	ventricular trabecula myocardium morphog...	16	3	0.23	13101	0.00137	0.81187	0.81187	0.0396309
GO:0010715	regulation of extracellular matrix disas...	16	3	0.23	4213	0.00137	0.08663	0.08663	0.0396309
GO:0010934	macrophage cytokine production	16	3	0.23	13908	0.00137	0.88343	0.88343	0.0396309
GO:0030952	establishment or maintenance of cytoskel...	16	3	0.23	12013	0.00137	0.69966	0.69966	0.0396309
GO:0051781	positive regulation of cell division	86	6	1.22	12226	0.00139	0.72036	0.72036	0.0401369
GO:0042327	positive regulation of phosphorylation	1026	27	14.54	99	0.00142	3.7e-14	0.15530	0.0409293
GO:0031324	negative regulation of cellular metaboli...	2441	52	34.6	15581	0.00143	0.99809	0.99800	0.0411434
GO:0001934	positive regulation of protein phosphory...	975	26	13.82	97	0.00145	2.8e-14	0.11972	0.0416439
GO:0001937	negative regulation of endothelial cell ...	35	4	0.5	11104	0.00146	0.61648	0.61648	0.0417065
GO:1902742	apoptotic process involved in developmen...	35	4	0.5	14721	0.00146	0.94293	0.94293	0.0417065
GO:2000516	positive regulation of CD4-positive, alp...	35	4	0.5	13716	0.00146	0.86614	0.86614	0.0417065
GO:0014910	regulation of smooth muscle cell migrati...	59	5	0.84	5425	0.00147	0.15705	0.15705	0.0419173
GO:0060419	heart growth	87	6	1.23	12516	0.00148	0.75317	0.75317	0.0420525
GO:1903035	negative regulation of response to wound...	87	6	1.23	3458	0.00148	0.04675	0.91666	0.0420525
GO:0007162	negative regulation of cell adhesion	266	11	3.77	3116	0.00149	0.03338	0.05967	0.0422616
GO:0032501	multicellular organismal process	7342	127	104.06	13	0.00152	< 1e-30	0.00013	0.0430362
GO:0009749	response to glucose	189	9	2.68	6553	0.00153	0.22513	0.22513	0.0430905
GO:0045930	negative regulation of mitotic cell cycl...	308	12	4.37	3259	0.00153	0.03827	0.30261	0.0430905
GO:0007417	central nervous system development	979	26	13.88	1794	0.00153	0.00420	0.19093	0.0430905
GO:2001236	regulation of extrinsic apoptotic signal...	153	8	2.17	6384	0.00154	0.21455	0.84191	0.0432959
GO:0050863	regulation of T cell activation	309	12	4.38	1491	0.00157	0.00165	0.01451	0.0440619
GO:0002694	regulation of leukocyte activation	486	16	6.89	1556	0.00159	0.00202	0.27803	0.0443896
GO:2000514	regulation of CD4-positive, alpha-beta T...	60	5	0.85	13198	0.00159	0.82074	0.82074	0.0443896
GO:0044092	negative regulation of molecular functio...	1087	28	15.41	3390	0.00159	0.04359	0.21685	0.0443896
GO:2000725	regulation of cardiac muscle cell differ...	36	4	0.51	11394	0.00162	0.64453	0.64453	0.0451483
GO:0036293	response to decreased oxygen levels	353	13	5	2251	0.00163	0.01062	0.00724	0.045348
GO:0003184	pulmonary valve morphogenesis	17	3	0.24	15873	0.00165	0.99994	0.99994	0.0457453
GO:0003198	epithelial to mesenchymal transition inv...	17	3	0.24	14558	0.00165	0.93092	0.93092	0.0457453
GO:0001843	neural tube closure	89	6	1.26	15122	0.00166	0.97251	0.97251	0.0459429
GO:0019827	stem cell population maintenance	155	8	2.2	13235	0.00167	0.82472	0.82472	0.0460603
GO:0031570	DNA integrity checkpoint	155	8	2.2	1368	0.00167	0.00106	0.81948	0.0460603
GO:0033036	macromolecule localization	3068	62	43.48	769	0.00169	2.3e-05	0.01503	0.0465317
GO:0046635	positive regulation of alpha-beta T cell...	61	5	0.86	8704	0.00171	0.39623	0.39623	0.0470015
GO:0010605	negative regulation of macromolecule met...	2766	57	39.2	14609	0.00176	0.93511	0.99696	0.0480456
GO:0014033	neural crest cell differentiation	90	6	1.28	10050	0.00176	0.51738	0.51738	0.0480456
GO:0046849	bone remodeling	90	6	1.28	14488	0.00176	0.92612	0.92612	0.0480456
GO:0060606	tube closure	90	6	1.28	15170	0.00176	0.97540	0.97540	0.0480456
GO:1990778	protein localization to cell periphery	314	12	4.45	2560	0.00180	0.01869	0.07212	0.0489704
GO:0060323	head morphogenesis	37	4	0.52	12540	0.00180	0.75557	0.75557	0.0489704
GO:0098727	maintenance of cell number	157	8	2.23	12667	0.00181	0.76818	0.76818	0.0491589
GO:0019538	protein metabolic process	5526	100	78.32	70	0.00182	1.9e-16	0.32704	0.0492632
GO:0009746	response to hexose	194	9	2.75	6961	0.00182	0.25872	0.25872	0.0492632
GO:0046637	regulation of alpha-beta T cell differen...	62	5	0.88	15394	0.00184	0.99067	0.99067	0.0497204
