# Supplementary material for: Meta-Analysis of Transcriptome Data Detected New Potential Players in Response to Dioxin Exposure in Humans
Source: Int J Mol Sci. 2020 Oct 23;21(21):7858. doi: 10.3390/ijms21217858 (PMC7672605; doi:10.3390/ijms21217858)
Supplement: Supplementary file 1 [file ijms-21-07858-s001.zip › Supplementary Table S4.xlsx]

## Sheet: Sheet1
Supplementary Table 4. The results of comparison of octamers significanly enriched in promoters of dioxin-responsive genes found by MetaRE with known binding sites of trancription factors.
Comparison with known binding sites done by TOMTOM againts Hocomoco database, similarity matching estimation algorithm - euclidean distance. The matches with E-value > 0.05 were considired as non significant (n.s.)
№	Octamer sequence	TF name	E-value
Up-regulation
1-2	GGGCGGGG	SP1	3.72e-06
	CCCCGCCC)	KLF12	6.22e-05
		SP2, KLF3, SP3, KLF1, KLF4, ZN281, SP4, KLF5, KLF6, KLF9	3.93E-03 < … < 4.60E-02
3-4	GGGGCGGG	SP1	4.43e-05
	(CCCGCCCC)	KLF12	0.000625
		SP2, SP3, E2F4, TFDP1, ZN281, E2F7, E2F1	1.70E-03 < … < 3.72E-02
5-6	GGCGGGGC	SP1	9.43e-06
	(GCCCCGCC)	KLF12	0.00014
		SP2, SP3, KLF3, KLF1, SP4, KLF4	3.55E-03 < … < 4.98E-02
7-8	GGGGGCGG	SP1	0.000463
	(CCGCCCCC)	SP2	0.00355
		SP3, ZN281, KLF12	2.06E-02 < … < 2.35E-02
9	GCGGGGCG	SP1	0.00709
		KLF12	0.0155
10-11	CGGGGCGG	KLF12	0.011
	(CCGCCCCG)	SP1	0.0218
12-13	GCGGGGCC	SP1	0.000356
	(GGCCCCGC)	KLF12	0.0155
		SP2	0.0339
14	GGGCGCGC	ZBT14	0.0104
15-16	CCCCCGCC	KLF12	0.0235
	(GGCGGGGG)	SP1	0.026
		SP2	0.0439
17-18	CGGGCGGG	KLF12	0.0143
	(CCCGCCCG)	SP1	0.026
19	CGGGGCCG	SP1	0.00584
20	GGGGCGCG	ZBT14	0.0346
21-22	CCCCGCGC	SP1	0.0369
	(CCCCGCGC)	KLF12	0.038
23-24	GGGCGGGC	SP1	0.031
	(GCCCGCCC)	KLF12	0.038
		SP2	0.0478
25-26	CCGCGCCC	KLF12	0.011
	(CCGCGCCC)	SP1	0.031
27	GGGCGGAG	KLF12	0.0178
		SP1	0.0246
28-29	GCGGCGGG	SP2	0.0478
	(CCCGCCGC)
30	AGGGGGCG	CTCFL	0.00112
		INSM1	0.00161
		SP1	0.017
		KLF9	0.0207
31	GGGCCGGG	KLF12	0.0369
		SP1	0.038
32	CCTCCCCC	ZN281	0.000184
		WT1	0.00463
		ZSC22	0.0277
33	GGCCGGGG	KLF12	0.0351
		SP1	0.0369
34	CGCCCCCG	SP1	0.0284
35	GGGAGGGG	ZN281	0.000211
		ZN467	0.0021
		KLF12, WT1, SP1, KLF5	1.93E-02 < … < 3.92E-02
36	GGCGGGGA	KLF12	0.0163
		SP1	0.0225
37	CCCCGCCG	SP1	0.0339
		KLF12	0.0351
38-39	GGCGCGGG	-	n.s.
	(CCCGCGCC)
40	GCGGCGGC	-	n.s.
41	GGCGGCGG	-	n.s.
42	GCGGCCGG	-	n.s.
43	GGCGGCCG	-	n.s.
44	GCGGCCGC	-	n.s.
45	GCGCGGCG	-	n.s.
46	CGCCCGGG	-	n.s.
47	CGCGCCCG	-	n.s.
48	CGCGGGCG	-	n.s.
49	GCCCGGGC	-	n.s.
50	CCCCGGCG	-	n.s.
51	CCCGCGCG	-	n.s.
52	CGGCGGCG	-	n.s.
53	CGGCCGGC	-	n.s.
54	GCCGCCCC	-	n.s.
55	CGGCGCGG	-	n.s.
56	GCGGGGAC	-	n.s.
57	CCCGGCGC	-	n.s.
58	GGGCGAGC	-	n.s.
59	GCGCGGGC	-	n.s.
60	CGCGCGGC	-	n.s.
61	CCGCGGGG	-	n.s.
Down-regulation
1-2	GGGGCGGG	SP1	4.43e-05
	(CCCGCCCC)	KLF12	0.000625
		SP2, SP3, E2F4, TFDP1, ZN281, E2F7, E2F1	1.70E-03 < … < 3.72E-02
3	GCGGGGCG	SP1	0.00709
		KLF12	0.0155
4-5	GGGCGGGG	SP1	3.72e-06
	(CCCCGCCC)	KLF12	6.22e-05
		SP2, KLF3, SP3, KLF1, KLF4, ZN281, SP4, KLF5, KLF6, KLF9	3.93E-03 < … < 4.60E-02
6-7	GGCGGGGC	SP1	9.43e-06
	(GCCCCGCC)	KLF12	0.00014
		SP2, SP3, KLF3, KLF1, SP4, KLF4	3.55E-03 < … < 4.98E-02
8-9	CCGCCCGC	-	n.s.
	(GCGGGCGG)
10	CCGCCTCC	ZN770	0.0269
		SP2	0.0352
11	CACCGCGC	-	n.s.
12	CGCCCGCC	-	n.s.
13	GCCGGGCG	-	n.s.
14	GCGGCGGC	-	n.s.
15	CGGGGCGG	KLF12	0.011
		SP1	0.0218
16	GCGCCGGG	-	n.s.
