# Supplementary material for: Meta-Analysis of Transcriptome Data Detected New Potential Players in Response to Dioxin Exposure in Humans
Source: Int J Mol Sci. 2020 Oct 23;21(21):7858. doi: 10.3390/ijms21217858 (PMC7672605; doi:10.3390/ijms21217858)
Supplement: Supplementary file 1 [file ijms-21-07858-s001.zip › Supplementary Table S6.xlsx]

## Sheet: Sheet1
Supplementary Table 6. The results for enrichment of known motifs within upstream sequences of dioxin-responsive genes performed by HOMER (FDR < 0.05)
The significance of the enrichment for the motif was estimated by FDR < 0.05
Enrichment in upstream sequences: up vs background
Consensus	TF name	P-value	FDR	% of target sequences with consensus	% of background sequnces with consensus
GGCGCGAAAC	E2F2	1e-23	4.01e-21	0.9854	0.9623
SSGKCCGGAGG	MBD2	1e-21	1.33667e-19	0.99	0.9708
GCCRSCAGGGGGCGCYV	CTCFL	1e-21	1.33667e-19	0.9901	0.9711
GGAGCGCGC	ZBT14	1e-19	8.02e-18	0.9871	0.9675
GGGSRGGGGGCGGGGCCGGGGG	SP2	1e-19	8.02e-18	0.9943	0.9798
SGCCGCCATCTTGGCTBCGGGC	THAP1	1e-18	6.68333e-17	0.991	0.9748
GGGGVDGGGCGGGGCYGGG	KLF3	1e-17	5.72857e-16	0.9949	0.9818
VGGGGGCGGGGCCGGGGGGGGG	SP1	1e-16	5.0125e-15	0.9938	0.9804
SARRTCTCGCGAGAV	KAISO	1e-15	4.45556e-14	0.99	0.9746
SGCGCSAAAM	E2F5	1e-14	4.01e-13	0.9626	0.9381
GGGRGGGGGCGGGGCSGGGG	SP3	1e-13	3.64545e-12	0.9925	0.9801
GGGGTGGTC	ZIC1	1e-12	3.34167e-11	0.9901	0.9767
GCCCGVGGGC	AP2B	1e-11	1.90952e-10	0.9877	0.9739
RTGSCCTGRGGCHA	AP2C	1e-11	1.90952e-10	0.9806	0.9642
SCAGGCCBCG	ZFX	1e-11	1.90952e-10	0.9823	0.9667
GRGGTCASTGRGTTCA	VDR	1e-11	1.90952e-10	0.9809	0.9649
DGGGYGKGGCCGGG	KLF1	1e-11	1.90952e-10	0.9926	0.9815
GGGGGCGGGAARD	E2F4	1e-11	1.90952e-10	0.9973	0.9894
YGGCCACCAGGGGGCGCYV	CTCF	1e-11	1.90952e-10	0.9899	0.9776
CWCTGCGCATGCGCRRG	NRF1	1e-11	1.90952e-10	0.9834	0.9685
WGGGYGKGGC	KLF4	1e-11	1.90952e-10	0.9911	0.9795
GGAGGGGGCGTGGCC	KLF9	1e-10	1.74348e-09	0.9918	0.9806
BGGGGMKCAGCTGCGTCCYY	HEN1	1e-10	1.74348e-09	0.9818	0.9668
GKGGGDCCAGGGGGCCWRTG	ZN320	1e-09	1.38276e-08	0.9876	0.9754
GGGTCACGTGRCSVSSSSS	USF2	1e-09	1.38276e-08	0.9847	0.9714
GGGAAGGGGGCGGGGCCDGR	SP4	1e-09	1.38276e-08	0.9973	0.9902
SCACGTGGSNGSSGS	MXI1	1e-09	1.38276e-08	0.9908	0.9801
GKGSTGACGTGG	ATF6A	1e-09	1.38276e-08	0.993	0.9834
GGGGAGGGGGMGGGGGVGGRGG	PATZ1	1e-09	1.38276e-08	0.9966	0.9894
MGGGGCGGGGC	KLF12	1e-08	1.08378e-07	0.9923	0.9827
CCCGGRR	MECP2	1e-08	1.08378e-07	0.993	0.9839
GYYCAAGGYCA	STF1	1e-08	1.08378e-07	0.9555	0.9364
RGGGCGGGARRRR	E2F6	1e-08	1.08378e-07	0.9975	0.9912
TGGTTGGGCTT	ZN449	1e-08	1.08378e-07	0.9796	0.966
RGRRGGCGGGAAAN	TFDP1	1e-08	1.08378e-07	0.9974	0.9911
GGARGGGCGGGGCHGGGRG	KLF6	1e-08	1.08378e-07	0.9956	0.9881
RGGTCACCCTGACCT	ESR2	1e-08	1.08378e-07	0.9828	0.9704
GGGGGGGRGGGGRGGGAAGAGC	ZN341	1e-07	7.86275e-07	0.998	0.9925
GRCCGGAAGTGG	ELK4	1e-07	7.86275e-07	0.9871	0.9764
GRGGTCAVTGACCBCGVGG	NR1H4	1e-07	7.86275e-07	0.9787	0.9656
RRCAWGYCCAGRCATGYCY	P63	1e-07	7.86275e-07	0.9511	0.9326
GRCCGGAAGTG	ETV1	1e-07	7.86275e-07	0.9917	0.9829
ATGSCCTGRGGCMAT	AP2A	1e-07	7.86275e-07	0.9578	0.9408
GCSTGGGCARCVGAGCGTGAC	PAX5	1e-07	7.86275e-07	0.9939	0.9863
RGNGGGCGGGAARR	E2F1	1e-07	7.86275e-07	0.9965	0.9903
MGKGCCGTGTGCAAARS	MTF1	1e-07	7.86275e-07	0.9885	0.9789
GGGGGTCKC	ZBT7A	1e-07	7.86275e-07	0.9741	0.9606
GGCTGGGCTCAGCTGGGTGG	ZN331	1e-07	7.86275e-07	0.9723	0.9584
GGGGGAGGGGGDGGGRGRGGRG	MAZ	1e-07	7.86275e-07	0.9958	0.9893
WGGGTGKGGCWGGG	KLF5	1e-07	7.86275e-07	0.9938	0.9863
RMSYTAGCGGACGTTV	HINFP	1e-07	7.86275e-07	0.9808	0.9691
TTCAGCACCATGGACAGCGCCC	REST	1e-06	5.98507e-06	0.9855	0.975
GTGGCYTTAARAGCTCABC	ZN667	1e-06	5.98507e-06	0.9633	0.948
GSTYCCGGGTCA	NR2C2	1e-06	5.98507e-06	0.9641	0.949
GVVRCCGGAAGTGV	GABPA	1e-06	5.98507e-06	0.995	0.9882
GGCAGCAGGGCAGTTATR	ZSC31	1e-06	5.98507e-06	0.9915	0.9832
GGGNTCMTBDCHGGCAGCTGY	ZN563	1e-06	5.98507e-06	0.9857	0.9756
RGTCWGAGGGAGGAGG	ZSC22	1e-06	5.98507e-06	0.9969	0.9914
VSGTGGGGTGAKG	SRBP2	1e-06	5.98507e-06	0.993	0.9855
DTYGCGTGM	AHR	1e-06	5.98507e-06	0.985	0.9748
CYTGGCHCCCTGCCARG	NFIC	1e-06	5.98507e-06	0.9809	0.9697
SCSSCSGTTGCCAKGGCRACGG	RFX1	1e-06	5.98507e-06	0.9872	0.9779
GGCTGTCCNBVGCGCTGCCTGW	ZN335	1e-06	5.98507e-06	0.9922	0.9845
GDGDGCGKGGGCGGRRG	EGR1	1e-06	5.98507e-06	0.9963	0.9905
GAGCCTGSTACWGWGCCTGR	ZN322	1e-06	5.98507e-06	0.9923	0.9849
GGGTTGCCC	HIC1	1e-06	5.98507e-06	0.956	0.9407
GGGAGGCTGAGGCRGGAGGATC	ZN770	1e-06	5.98507e-06	0.9967	0.9914
GCVGGAAGYG	FEV	1e-05	4.77381e-05	0.9926	0.9855
GGGGAGGRGVDGGGGGGGG	KLF15	1e-05	4.77381e-05	0.997	0.992
GGGRAAGYCCC	NFKB2	1e-05	4.77381e-05	0.9548	0.9398
GGGAAATTCCC	NFKB1	1e-05	4.77381e-05	0.9535	0.9383
GGGGAGGGGRRGGGGGGGGGGG	ZN467	1e-05	4.77381e-05	0.9966	0.9914
GYYSCWGCTNCTGCDG	OSR2	1e-05	4.77381e-05	0.9885	0.9802
ACCGGAAGTGV	ELK1	1e-05	4.77381e-05	0.9835	0.9739
CYGCACCTGCYBCY	ASCL1	1e-05	4.77381e-05	0.9868	0.9781
GRGGCGGGAAADG	E2F7	1e-05	4.77381e-05	0.9977	0.9933
WDGGCGGGAAA	E2F3	1e-05	4.77381e-05	0.997	0.9922
GGGGKCARAGGTCAGGG	COT1	1e-05	4.77381e-05	0.9921	0.9852
TGTCAGGGGGCA	INSM1	1e-05	4.77381e-05	0.9739	0.9627
GGCCACGTGGGS	MYCN	1e-05	4.77381e-05	0.9805	0.9706
GRGGGGGWGKGGGHGGGG	EGR2	1e-05	4.77381e-05	0.9963	0.9912
GGDGGGTGGG	SALL4	1e-05	4.77381e-05	0.9942	0.9883
CAGGGGGTG	KLF8	1e-05	4.77381e-05	0.9862	0.9779
TGCTGAGTCABSS	BACH1	1e-05	4.77381e-05	0.9894	0.9821
GGGVGGGGGAGGRGGRGGRG	WT1	0.0001	0.000401	0.9956	0.9904
CHGCAGCTGTCCY	MYOG	0.0001	0.000401	0.9809	0.9716
GGWGCTGGAGCCR	ZBTB6	0.0001	0.000401	0.9911	0.9844
DGCAGCTGKG	ITF2	0.0001	0.000401	0.9868	0.9789
RGRCAGGAAGTGG	ETS1	0.0001	0.000401	0.9934	0.9875
GCWGAGCCANGTRGKGTRCT	ZN554	0.0001	0.000401	0.985	0.9767
TCAGGGARGGCTTCCTGGAGGAGG	ZN436	0.0001	0.000401	0.962	0.9495
BTGGGTGGTCY	GLI3	0.0001	0.000401	0.9703	0.9593
CTGGGCAACAKAGCRAGACC	ZN121	0.0001	0.000401	0.9884	0.9812
GGGTGGGGGAGGGGV	ZN281	0.0001	0.000401	0.9922	0.986
GTCABCTGTTGCYAGGSAGA	RFX5	0.0001	0.000401	0.983	0.9745
KMTCAAACCATCCTTKGCTGSCA	Z324A	0.0001	0.000401	0.9924	0.9864
TTGGCANGNTGCCAR	NFIA	0.0001	0.000401	0.9479	0.9343
KGCMTKCTGGGARTTGTAGTYY	ZN143	0.0001	0.000401	0.9846	0.9769
GGGAGGAGGRRGRGGRGGRG	ZN263	0.0001	0.000401	0.9967	0.9926
AGGTCASCSTGACCT	ESR1	0.0001	0.000401	0.9772	0.9684
RARAWGGCGGCGGMGG	TAF1	0.001	0.00358036	0.9975	0.994
VRGCACGTGG	MAX	0.001	0.00358036	0.9858	0.9788
AAARAAGGGGGACATGCAGGG	ZN816	0.001	0.00358036	0.9807	0.9728
TGTCTGBCACCT	SMAD2	0.001	0.00358036	0.991	0.9855
GGGGAGGGGGGAGGGGGAGGGG	VEZF1	0.001	0.00358036	0.9956	0.9914
GRGGGWGGGGGAGGGGARG	ZBT17	0.001	0.00358036	0.9968	0.9932
DGTSRGGTGAB	SRBP1	0.001	0.00358036	0.9892	0.9834
RGTCACGTG	TFEB	0.001	0.00358036	0.9809	0.9735
GCAGCAGCTGG	BHA15	0.001	0.00358036	0.979	0.9715
YHAGGGACCGTS	ZBT48	0.001	0.00358036	0.9491	0.9382
GCAGCTGTYBCTGYC	MYOD1	0.001	0.00358036	0.9848	0.9786
RAVCCGGAAGTGR	ELF2	0.001	0.00358036	0.9936	0.9895
STACGTGCC	ARNT	0.01	0.0299254	0.9922	0.9878
GGRRGRTCARGAGKTCAAGG	RARA	0.01	0.0299254	0.9864	0.9809
KGRAGAGG	NKX25	0.01	0.0299254	0.9874	0.9822
CCAGGTGG	SNAI1	0.01	0.0299254	0.9855	0.98
RGCGTGGGAAM	SUH	0.01	0.0299254	0.9891	0.9843
GRGDVRGDVAGAGGTCAGRG	RXRA	0.01	0.0299254	0.9933	0.9894
AGGTCASMRTGACCTGGV	RARG	0.01	0.0299254	0.9775	0.971
SAACCCGGAAGTGS	ELF1	0.01	0.0299254	0.9922	0.9881
YTGGGAGR	IKZF1	0.01	0.0299254	0.9882	0.9834
YTTGAGTGSY	NKX21	0.01	0.0299254	0.9695	0.9621
TGABTGACAGS	PBX3	0.01	0.0299254	0.9745	0.9677
GDGDAGGTGTGAR	TBX21	0.01	0.0299254	0.9929	0.9891
RAACCAGGAAGTRGS	EHF	0.01	0.0299254	0.9782	0.9722
GGTCACGTGRCC	USF1	0.01	0.0299254	0.9637	0.9564
GGCYYCCTGCTGWGH	ZIC3	0.01	0.0299254	0.9796	0.9739
GMTCTTGCCTCW	ZN257	0.01	0.0299254	0.9868	0.9823
GAGGTCASVTSAGGTCA	THB	0.01	0.0299254	0.9828	0.9776
GGAASSAGGAAGTGR	ELF5	0.01	0.0299254	0.9926	0.9891
TCACGTGACC	MITF	0.01	0.0299254	0.9697	0.9633
ARGTCCCCAGGGACH	COE1	0.01	0.0299254	0.9348	0.926
GGGGCATKCTGGGARWTGTAGT	ZNF76	0.01	0.0299254	0.9921	0.9887
RRRCAGGAAGYGG	ERG	0.01	0.0299254	0.9939	0.9909
Enrichment in upstream sequences: down vs background
Consensus	TF name	P-value	FDR	% of target sequences with consensus	% of background sequnces with consensus
GGAGCGCGC	ZBT14	1e-26	4.01e-24	0.989	0.9664
GGCGCGAAAC	E2F2	1e-24	2.005e-22	0.9859	0.9624
GGGSRGGGGGCGGGGCCGGGGG	SP2	1e-22	1.0025e-20	0.9951	0.9795
VGGGGGCGGGGCCGGGGGGGGG	SP1	1e-22	1.0025e-20	0.9951	0.9797
GGGRGGGGGCGGGGCSGGGG	SP3	1e-19	6.68333e-18	0.9942	0.9791
SSGKCCGGAGG	MBD2	1e-19	6.68333e-18	0.9895	0.9716
GCCRSCAGGGGGCGCYV	CTCFL	1e-18	5.72857e-17	0.9894	0.9721
SGCGCSAAAM	E2F5	1e-17	4.45556e-16	0.9643	0.9373
GGAGGGGGCGTGGCC	KLF9	1e-17	4.45556e-16	0.9936	0.9795
SGCCGCCATCTTGGCTBCGGGC	THAP1	1e-16	3.64545e-15	0.9909	0.9753
GGGGVDGGGCGGGGCYGGG	KLF3	1e-16	3.64545e-15	0.9949	0.9821
YGGCCACCAGGGGGCGCYV	CTCF	1e-14	2.50625e-13	0.991	0.977
SCSSCSGTTGCCAKGGCRACGG	RFX1	1e-14	2.50625e-13	0.9902	0.9757
BGGGGMKCAGCTGCGTCCYY	HEN1	1e-14	2.50625e-13	0.9834	0.9659
CWCTGCGCATGCGCRRG	NRF1	1e-14	2.50625e-13	0.9847	0.9679
GGGTGGGGGAGGGGV	ZN281	1e-14	2.50625e-13	0.9951	0.9839
GCCCGVGGGC	AP2B	1e-13	2.22778e-12	0.9886	0.9736
SCAGGCCBCG	ZFX	1e-13	2.22778e-12	0.9831	0.9664
SCACGTGGSNGSSGS	MXI1	1e-12	2.005e-11	0.992	0.9794
WGGGYGKGGC	KLF4	1e-12	2.005e-11	0.9916	0.9794
GGGGTGGTC	ZIC1	1e-11	1.54231e-10	0.99	0.9771
GGCTGGGCTCAGCTGGGTGG	ZN331	1e-11	1.54231e-10	0.9748	0.9568
RMSYTAGCGGACGTTV	HINFP	1e-11	1.54231e-10	0.983	0.9677
SARRTCTCGCGAGAV	KAISO	1e-11	1.54231e-10	0.9888	0.9758
GGGGGCGGGAARD	E2F4	1e-11	1.54231e-10	0.9973	0.9895
DGGGYGKGGCCGGG	KLF1	1e-11	1.54231e-10	0.9927	0.9817
CCCGGRR	MECP2	1e-10	1.11389e-09	0.9937	0.9835
RTGSCCTGRGGCHA	AP2C	1e-10	1.11389e-09	0.9804	0.9647
GGGVGGGGGAGGRGGRGGRG	WT1	1e-10	1.11389e-09	0.9971	0.9893
RGNGGGCGGGAARR	E2F1	1e-10	1.11389e-09	0.9973	0.9898
WGGGTGKGGCWGGG	KLF5	1e-10	1.11389e-09	0.9949	0.9856
RGGTCACCCTGACCT	ESR2	1e-10	1.11389e-09	0.9839	0.9697
GKGGGDCCAGGGGGCCWRTG	ZN320	1e-10	1.11389e-09	0.988	0.9754
GGARGGGCGGGGCHGGGRG	KLF6	1e-10	1.11389e-09	0.9962	0.9878
MGGGGCGGGGC	KLF12	1e-10	1.11389e-09	0.9928	0.9825
GGGGGTCKC	ZBT7A	1e-10	1.11389e-09	0.9759	0.9595
GGDGGGTGGG	SALL4	1e-09	1.05526e-08	0.9957	0.9873
GGGAAGGGGGCGGGGCCDGR	SP4	1e-09	1.05526e-08	0.9972	0.9904
MGKGCCGTGTGCAAARS	MTF1	1e-08	9.32558e-08	0.9892	0.9786
GGGGAGGGGGMGGGGGVGGRGG	PATZ1	1e-08	9.32558e-08	0.9965	0.9896
GCSTGGGCARCVGAGCGTGAC	PAX5	1e-08	9.32558e-08	0.9943	0.9861
VSGTGGGGTGAKG	SRBP2	1e-08	9.32558e-08	0.9936	0.9851
GGCCACGTGGGS	MYCN	1e-08	9.32558e-08	0.9822	0.9696
WDGGCGGGAAA	E2F3	1e-07	8.18367e-07	0.9977	0.9919
TTCAGCACCATGGACAGCGCCC	REST	1e-07	8.18367e-07	0.986	0.9748
RGRRGGCGGGAAAN	TFDP1	1e-07	8.18367e-07	0.9973	0.9913
GGGGGGGRGGGGRGGGAAGAGC	ZN341	1e-07	8.18367e-07	0.998	0.9926
GRGGTCAVTGACCBCGVGG	NR1H4	1e-07	8.18367e-07	0.9788	0.9658
RGGGCGGGARRRR	E2F6	1e-07	8.18367e-07	0.9973	0.9915
GRGGGWGGGGGAGGGGARG	ZBT17	1e-06	6.91379e-06	0.9978	0.9926
GRGGGGGWGKGGGHGGGG	EGR2	1e-06	6.91379e-06	0.9967	0.991
CAGGGGGTG	KLF8	1e-06	6.91379e-06	0.9871	0.9774
RGTCWGAGGGAGGAGG	ZSC22	1e-06	6.91379e-06	0.997	0.9915
GGGGGAGGGGGDGGGRGRGGRG	MAZ	1e-06	6.91379e-06	0.9957	0.9895
GGGAGGCTGAGGCRGGAGGATC	ZN770	1e-06	6.91379e-06	0.9969	0.9914
GCAGCAGCTGG	BHA15	1e-06	6.91379e-06	0.981	0.9701
GGGGAGGRGVDGGGGGGGG	KLF15	1e-06	6.91379e-06	0.9972	0.992
ATGSCCTGRGGCMAT	AP2A	1e-06	6.91379e-06	0.957	0.9418
TGCTGAGTCABSS	BACH1	1e-05	5.27632e-05	0.99	0.9818
GGGAGGAGGRRGRGGRGGRG	ZN263	1e-05	5.27632e-05	0.9972	0.9923
GGCAGCAGGGCAGTTATR	ZSC31	1e-05	5.27632e-05	0.9911	0.9836
GTCABCTGTTGCYAGGSAGA	RFX5	1e-05	5.27632e-05	0.9837	0.9741
GAGCCTGSTACWGWGCCTGR	ZN322	1e-05	5.27632e-05	0.9922	0.9851
DTYGCGTGM	AHR	1e-05	5.27632e-05	0.9846	0.9754
CTGGGCAACAKAGCRAGACC	ZN121	1e-05	5.27632e-05	0.9889	0.9809
GRCCGGAAGTGG	ELK4	1e-05	5.27632e-05	0.9861	0.9774
GGGNTCMTBDCHGGCAGCTGY	ZN563	1e-05	5.27632e-05	0.9852	0.9762
GKGSTGACGTGG	ATF6A	1e-05	5.27632e-05	0.9916	0.9846
RARAWGGCGGCGGMGG	TAF1	1e-05	5.27632e-05	0.9979	0.9937
KMTCAAACCATCCTTKGCTGSCA	Z324A	1e-05	5.27632e-05	0.9928	0.9862
RAVCCGGAAGTGR	ELF2	1e-05	5.27632e-05	0.9946	0.9888
GDGDAGGTGTGAR	TBX21	1e-05	5.27632e-05	0.9942	0.9882
CYTGGCHCCCTGCCARG	NFIC	1e-05	5.27632e-05	0.9803	0.9705
GVVRCCGGAAGTGV	GABPA	1e-05	5.27632e-05	0.9945	0.9887
TGGTTGGGCTT	ZN449	1e-05	5.27632e-05	0.9778	0.9676
GRGGCGGGAAADG	E2F7	1e-05	5.27632e-05	0.9977	0.9935
GCVGGAAGYG	FEV	0.0001	0.000431183	0.9923	0.9859
GRGGTCASTGRGTTCA	VDR	0.0001	0.000431183	0.9776	0.9678
GDGDGCGKGGGCGGRRG	EGR1	0.0001	0.000431183	0.9958	0.991
DGTSRGGTGAB	SRBP1	0.0001	0.000431183	0.9899	0.983
GCWGAGCCANGTRGKGTRCT	ZN554	0.0001	0.000431183	0.985	0.9769
CYGCACCTGCYBCY	ASCL1	0.0001	0.000431183	0.9864	0.9787
DGCAGCTGKG	ITF2	0.0001	0.000431183	0.9867	0.9791
GGCTGTCCNBVGCGCTGCCTGW	ZN335	0.0001	0.000431183	0.9915	0.9852
VRGCACGTGG	MAX	0.0001	0.000431183	0.9862	0.9786
GGGRAAGYCCC	NFKB2	0.0001	0.000431183	0.9538	0.9409
GKACGTGC	HIF1A	0.0001	0.000431183	0.9897	0.9831
GYYCAAGGYCA	STF1	0.0001	0.000431183	0.9522	0.9394
GRGDVRGDVAGAGGTCAGRG	RXRA	0.0001	0.000431183	0.9941	0.9889
GTGGCYTTAARAGCTCABC	ZN667	0.0001	0.000431183	0.9613	0.9499
STACGTGCC	ARNT	0.0001	0.000431183	0.9929	0.9874
GGGGAGGGGRRGGGGGGGGGGG	ZN467	0.0001	0.000431183	0.9962	0.9919
CCAGGTGG	SNAI1	0.0001	0.000431183	0.9865	0.9793
GGGTTGCCC	HIC1	0.001	0.0036789	0.9543	0.9424
TCAGGGARGGCTTCCTGGAGGAGG	ZN436	0.001	0.0036789	0.9613	0.9503
GGGGCATKCTGGGARWTGTAGT	ZNF76	0.001	0.0036789	0.9931	0.9879
SCAGCTGCYBYYTYYCCC	PTF1A	0.001	0.0036789	0.9808	0.9728
YHAGGGACCGTS	ZBT48	0.001	0.0036789	0.9499	0.9378
GGWGCTGGAGCCR	ZBTB6	0.001	0.0036789	0.9907	0.9849
GYYSCWGCTNCTGCDG	OSR2	0.001	0.0036789	0.9876	0.9811
GCAGCTGTYBCTGYC	MYOD1	0.001	0.0036789	0.9853	0.9783
GGGGKCARAGGTCAGGG	COT1	0.001	0.0036789	0.9914	0.9859
GGGTCACGTGRCSVSSSSS	USF2	0.001	0.0036789	0.9816	0.974
GSTYCCGGGTCA	NR2C2	0.001	0.0036789	0.9615	0.9513
RGRCAGGAAGTGG	ETS1	0.001	0.0036789	0.9928	0.9881
GGGGAGGGGGGAGGGGGAGGGG	VEZF1	0.001	0.0036789	0.9955	0.9916
ACCGGAAGTGV	ELK1	0.001	0.0036789	0.982	0.9753
RRCAWGYCCAGRCATGYCY	P63	0.001	0.0036789	0.9469	0.9362
GTACGTGMC	EPAS1	0.001	0.0036789	0.9889	0.9835
CHGCAGCTGTCCY	MYOG	0.01	0.0318254	0.9796	0.9728
GGGAAATTCCC	NFKB1	0.01	0.0318254	0.9507	0.9407
AAARAAGGGGGACATGCAGGG	ZN816	0.01	0.0318254	0.9801	0.9735
GRCCGGAAGTG	ETV1	0.01	0.0318254	0.9895	0.9848
TGTCTGBCACCT	SMAD2	0.01	0.0318254	0.9904	0.986
GMTCTTGCCTCW	ZN257	0.01	0.0318254	0.9871	0.9822
CTGTCTGKCACCT	SMAD4	0.01	0.0318254	0.9865	0.9816
DGCAGCTGTG	HTF4	0.01	0.0318254	0.9815	0.9758
YTGGGAGR	IKZF1	0.01	0.0318254	0.9881	0.9835
TGTCAGGGGGCA	INSM1	0.01	0.0318254	0.9714	0.9648
RGGTCABTTCAGGTCAG	THA	0.01	0.0318254	0.9719	0.9654
KGCMTKCTGGGARTTGTAGTYY	ZN143	0.01	0.0318254	0.9832	0.9781
WKCTATTTTTRGM	MEF2A	0.01	0.0318254	0.8851	0.8733
GGGGGMTTTCCM	RELB	0.01	0.0318254	0.9278	0.9181
DRAGGTGGGAR	TBX3	0.01	0.0318254	0.9873	0.9828
RGCGTGGGAAM	SUH	0.01	0.0318254	0.9888	0.9846
ARGGGATTARV	OTX2	0.01	0.0318254	0.876	0.8639
