# Supplementary material for: Meta-Analysis of Transcriptome Data Detected New Potential Players in Response to Dioxin Exposure in Humans
Source: Int J Mol Sci. 2020 Oct 23;21(21):7858. doi: 10.3390/ijms21217858 (PMC7672605; doi:10.3390/ijms21217858)
Supplement: Supplementary file 1 [file ijms-21-07858-s001.zip › Supplementary Table S7.xlsx]

## Sheet: Лист1
Supplementary Table S7. The list of composite elements (CE) significantly enriched in AhR peaks.
The significance of enrichment was estimated by Bonferroni adjusted p-value < 1E-15 for five types of CE: 1) 1) Full (one motif located entirely within another one), 2) Partial (both motifs overlap); 3) Spacer, 4) Overlap (both full and partial), 5) Any (both spacer or overlap)
Motif name	Type of CE, -log10 (P-value)
	Full	Partial	Overlap	Spacer	Any
AHR	300	19.07	300	-	293.79
ARNT	-	214.6	214.6	-	50.59
ATF3	46.23	-	41.15	-	-
ATF4	48.67	-	39.15	-	-
ATF6A	-	-	16.61	-	-
BHE40	21.08	-	22.06	-	-
CEBPG	19.1	-	19.53	-	-
CLOCK	33.3	-	33.77	-	-
DBP	32.96	-	25.29	-	-
E2F2	-	30.38	30.38	-	-
E2F5	37.69	-	40.77	-	-
EPAS1	-	215.05	215.05	-	48.03
FOS	-	19.13	19.13	-	-
FOXA2	-	-	21.3	-	-
GLI3	-	44.72	44.42	-	-
HIF1A	300	28.45	272.45	-	71.28
HLF	36.82	-	29.12	-	-
HXB8	-	16.79	16.49	-	-
KAISO	25.22	-	20.17	-	-
KLF4	31.16	-	30.43	-	-
MAX	-	23.17	26.97	-	-
MTF1	34.42	-	36.9	-	-
MXI1	15.17	-	15.8	-	-
MYC	15.03	17.38	17.64	-	-
MYCN	17.02	-	18.2	-	-
NFE2	-	16.98	16.74	-	-
NRF1	38.32	19.46	37.59	-	-
P63	-	-	22.64	-	-
PBX1	-	-	18.4	-	-
PO2F1	44.64	-	50.33	-	-
PO2F2	53.89	-	44.93	-	-
PO3F2	19.01	-	16.61	-	-
PO5F1	21.83	-	17.84	-	-
SOX9	-	-	16.55	-	-
SRBP1	57.13	-	51.17	-	-
SRBP2	31.18	-	25.95	-	-
TEAD1	-	-	15.98	-	-
TFE3	19.46	-	19.02	-	-
USF2	19.02	-	17.51	-	-
ZBT14	-	34.26	34.26	-	-
ZN502	-	-	15.68	-	-
ZN547	-	-	18.01	-	-
ZN582	21.11	-	18.74	-	-
